# Supplementary material for: 1-(8-Bromo-2-methyl-4-thioxo-3,4,5,6-tetra­hydro-2H-2,6-methano-1,3-benzoxazocin-11-yl)ethanone
Source: Acta Crystallogr Sect E Struct Rep Online. 2009 Feb 4;65(Pt 3):o461. doi: 10.1107/S160053680900347X (PMC2968576; doi:10.1107/S160053680900347X)
Supplement: Supplementary file 1 [file e-65-0o461-sup1.cif]

##############################################################################
###                                                                        ###
###        Electronic paper (Acta Crystallographica Section E)             ###
###                                                                        ###
##############################################################################
#                                                                            #
# This CIF contains the data in a paper accepted for publication in Acta     #
# Crystallographica Section E. It conforms to the requirements of Notes      #
# for Authors for Section E, and has been peer reviewed under the auspices   #
# of the IUCr Commission on Journals.                                        #
#                                                                            #
# Full details of the Crystallographic Information File format               #
# are given in the paper "The Crystallographic Information File (CIF):       #
# a New Standard Archive File for Crystallography" by S. R. Hall, F. H.      #
# Allen and I. D. Brown [Acta Cryst. (1991), A47, 655-685].                  #
#                                                                            #
# The current version of the core CIF dictionary is obtainable from          #
# ftp://ftp.iucr.org/pub/cif_core.dic. The current version number is 2.4.    #
#                                                                            #
# Software is freely available for graphical display of the structure(s) in  #
# this CIF.  For information consult the CIF home page http://www.iucr.org/  #
# cif/home.html                                                              #
#                                                                            #
# This file may be used for bona fide research purposes within the           #
# scientific community so long as proper attribution is given to the journal # 
# article from which it was obtained.                                        #
#                                                                            #
##############################################################################
                                             
data_I
_audit_creation_method     SHELXL97
_chemical_name_systematic
;
1-(8-Bromo-2-methyl-4-thioxo-3,4,5,6-tetrahydro-2<i>H</i>-2,6-methano-1,3-
benzoxazocin-11-yl)ethanone
;
_chemical_name_common     ?
_chemical_formula_moiety     'C14 H14 Br N O2 S'
_chemical_formula_sum     'C14 H14 Br N O2 S'
_chemical_formula_iupac     'C14 H14 Br N O2 S'
_chemical_formula_weight     340.23
_chemical_melting_point     ?
_symmetry_cell_setting     triclinic
_symmetry_space_group_name_H-M     'P -1'
_symmetry_space_group_name_Hall     '-P 1'
loop_
    _symmetry_equiv_pos_as_xyz
    'x, y, z'
    '-x, -y, -z'
_cell_length_a     8.213(5)
_cell_length_b     11.625(7)
_cell_length_c     15.156(10)
_cell_angle_alpha     98.67(5)
_cell_angle_beta     99.09(5)
_cell_angle_gamma     101.81(5)
_cell_volume     1373.1(15)
_cell_formula_units_Z     4
_cell_measurement_reflns_used     24
_cell_measurement_theta_min     10
_cell_measurement_theta_max     11
_cell_measurement_temperature     293(2)
_exptl_crystal_description     needle
_exptl_crystal_colour     colourless
_exptl_crystal_size_max     0.6
_exptl_crystal_size_mid     0.1
_exptl_crystal_size_min     0.05
_exptl_crystal_density_diffrn     1.646
_exptl_crystal_density_meas     ?
_exptl_crystal_density_method     'not measured'
_exptl_crystal_F_000     688
_exptl_absorpt_coefficient_mu     3.142
_exptl_absorpt_correction_type     integration
_exptl_absorpt_process_details     '(XPREP; Siemens, 1991)'
_exptl_absorpt_correction_T_min     0.6112
_exptl_absorpt_correction_T_max     0.8550
_exptl_special_details
;
;
_diffrn_ambient_temperature     293(2)
_diffrn_radiation_type     MoK\a
_diffrn_radiation_wavelength     0.71073
_diffrn_radiation_source     'sealed tube'
_diffrn_radiation_monochromator     graphite
_diffrn_measurement_device_type     'Siemens P3/PC'
_diffrn_measurement_method     2\q/\q
_diffrn_detector_area_resol_mean     ?
_diffrn_reflns_number     7869
_diffrn_reflns_av_R_equivalents     0.0115
_diffrn_reflns_av_sigmaI/netI     0.0591
_diffrn_reflns_theta_min     2.07
_diffrn_reflns_theta_max     25.00
_diffrn_reflns_theta_full     25.00
_diffrn_measured_fraction_theta_max     0.987
_diffrn_measured_fraction_theta_full     0.987
_diffrn_reflns_limit_h_min     -9
_diffrn_reflns_limit_h_max     4
_diffrn_reflns_limit_k_min     -13
_diffrn_reflns_limit_k_max     13
_diffrn_reflns_limit_l_min     -18
_diffrn_reflns_limit_l_max     18
_diffrn_standards_number     2
_diffrn_standards_interval_count     98
_diffrn_standards_interval_time     ?
_diffrn_standards_decay_%     1
_refine_special_details
;
Refinement of <i>F</i>^2^ against ALL reflections. The weighted <i>R</i>-factor
<i>wR</i> and goodness of fit <i>S</i> are based on <i>F</i>^2^, conventional
<i>R</i>-factors <i>R</i> are based on <i>F</i>, with <i>F</i> set to zero for
negative <i>F</i>^2^. The threshold expression of <i>F</i>^2^ >
\s(<i>F</i>^2^) is used only for calculating <i>R</i>-factors(gt) <i>etc</i>.
and is not relevant to the choice of reflections for refinement.
<i>R</i>-factors based on <i>F</i>^2^ are statistically about twice as large
as those based on <i>F</i>, and <i>R</i>- factors based on ALL data will be
even larger.
;
_reflns_number_total     4773
_reflns_number_gt     3383
_reflns_threshold_expression     I>2/s(I)
_refine_ls_structure_factor_coef     Fsqd
_refine_ls_matrix_type     full
_refine_ls_R_factor_all     0.0873
_refine_ls_R_factor_gt     0.0521
_refine_ls_wR_factor_gt     0.1093
_refine_ls_wR_factor_ref     0.1180
_refine_ls_goodness_of_fit_ref     1.030
_refine_ls_restrained_S_all     1.030
_refine_ls_number_reflns     4773
_refine_ls_number_parameters     348
_refine_ls_number_restraints     0
_refine_ls_hydrogen_treatment     constr
_refine_ls_weighting_scheme     calc
_refine_ls_weighting_details
       'calc w = 1/[\s^2^(Fo^2^)+(0.0597P)^2^+0.9457P] where P=(Fo^2^+2Fc^2^)/3'
_atom_sites_solution_hydrogens     geom
_atom_sites_solution_primary     direct
_atom_sites_solution_secondary     difmap
_refine_ls_shift/su_max     0.001
_refine_ls_shift/su_mean     0.000
_refine_diff_density_max     0.371
_refine_diff_density_min     -0.427
_refine_ls_extinction_method     'SHELXL97 (Sheldrick, 2008)'
_refine_ls_extinction_coef     0.0026(5)
_refine_ls_extinction_expression
                                  'Fc^*^=kFc[1+0.001xFc^2^\l^3^/sin(2\q)]^-1/4^'
loop_
    _atom_type_symbol
    _atom_type_description
    _atom_type_scat_dispersion_real
    _atom_type_scat_dispersion_imag
    _atom_type_scat_source
    'C' 'C' 0.0033 0.0016
                         'International Tables Vol C Tables 4.2.6.8 and 6.1.1.4'
    'H' 'H' 0.0000 0.0000
                         'International Tables Vol C Tables 4.2.6.8 and 6.1.1.4'
    'N' 'N' 0.0061 0.0033
                         'International Tables Vol C Tables 4.2.6.8 and 6.1.1.4'
    'O' 'O' 0.0106 0.0060
                         'International Tables Vol C Tables 4.2.6.8 and 6.1.1.4'
    'S' 'S' 0.1246 0.1234
                         'International Tables Vol C Tables 4.2.6.8 and 6.1.1.4'
    'Br' 'Br' -0.2901 2.4595
                         'International Tables Vol C Tables 4.2.6.8 and 6.1.1.4'
_computing_data_collection     'P3 (Siemens, 1991)'
_computing_cell_refinement     'P3 (Siemens, 1991)'
_computing_data_reduction     'XDISK and XPREP (Siemens, 1991)'
_computing_structure_solution     'SHELXS97 (Sheldrick, 2008)'
_computing_structure_refinement     'SHELXL97 (Sheldrick, 2008)'
_computing_molecular_graphics     'XP in SHELXTL (Sheldrick, 2008)'
_computing_publication_material     'SHELXL97 (Sheldrick, 2008)'
loop_
    _atom_site_type_symbol
    _atom_site_label
    _atom_site_fract_x
    _atom_site_fract_y
    _atom_site_fract_z
    _atom_site_U_iso_or_equiv
    _atom_site_adp_type
    _atom_site_calc_flag
    _atom_site_refinement_flags
    _atom_site_occupancy
    _atom_site_disorder_assembly
    _atom_site_disorder_group
    Br Br1A 0.62044(6) 0.83270(4) 0.58068(4) 0.05907(14) Uani d . 1 . .
    S S1A 0.17210(13) 0.30146(10) 0.67922(7) 0.0413(3) Uani d . 1 . .
    C C1A 0.6441(5) 0.5017(3) 0.7900(2) 0.0269(8) Uani d . 1 . .
    H H1A 0.6925 0.5695 0.8406 0.032 Uiso calc R 1 . .
    C C2A 0.6686(4) 0.5407(3) 0.7023(2) 0.0273(8) Uani d . 1 . .
    C C3A 0.6433(5) 0.6509(3) 0.6851(2) 0.0295(9) Uani d . 1 . .
    H H3A 0.6122 0.7024 0.7291 0.035 Uiso calc R 1 . .
    C C4A 0.6641(5) 0.6833(3) 0.6045(3) 0.0346(9) Uani d . 1 . .
    C C5A 0.7090(5) 0.6098(4) 0.5373(3) 0.0421(11) Uani d . 1 . .
    H H5A 0.7218 0.6340 0.4825 0.050 Uiso calc R 1 . .
    C C6A 0.7350(5) 0.4992(4) 0.5518(2) 0.0373(10) Uani d . 1 . .
    H H6A 0.7678 0.4488 0.5077 0.045 Uiso calc R 1 . .
    C C7A 0.7109(4) 0.4659(3) 0.6333(2) 0.0271(8) Uani d . 1 . .
    O O8A 0.7374(3) 0.3533(2) 0.64432(16) 0.0299(6) Uani d . 1 . .
    C C9A 0.6713(4) 0.3045(3) 0.7161(2) 0.0259(8) Uani d . 1 . .
    N N10A 0.4847(4) 0.2771(2) 0.69181(19) 0.0284(7) Uani d . 1 . .
    H H10A 0.4371 0.2105 0.6551 0.034 Uiso calc R 1 . .
    C C11A 0.3799(5) 0.3432(3) 0.7199(2) 0.0302(9) Uani d . 1 . .
    C C12A 0.4574(5) 0.4563(3) 0.7894(2) 0.0315(9) Uani d . 1 . .
    H H12A 0.4436 0.4411 0.8493 0.038 Uiso calc R 1 . .
    H H12B 0.3979 0.5175 0.7762 0.038 Uiso calc R 1 . .
    C C13A 0.7290(4) 0.3964(3) 0.8053(2) 0.0264(8) Uani d . 1 . .
    H H13A 0.6831 0.3599 0.8531 0.032 Uiso calc R 1 . .
    C C14A 0.9203(5) 0.4390(3) 0.8362(2) 0.0307(9) Uani d . 1 . .
    O O14A 1.0003(3) 0.5252(2) 0.8167(2) 0.0447(8) Uani d . 1 . .
    C C15A 1.0060(6) 0.3680(4) 0.8959(3) 0.0531(13) Uani d . 1 . .
    H H15A 1.1254 0.4039 0.9121 0.080 Uiso calc R 1 . .
    H H15B 0.9881 0.2874 0.8637 0.080 Uiso calc R 1 . .
    H H15C 0.9592 0.3675 0.9501 0.080 Uiso calc R 1 . .
    C C16A 0.7249(5) 0.1878(3) 0.7156(3) 0.0370(10) Uani d . 1 . .
    H H16A 0.6847 0.1382 0.6564 0.056 Uiso calc R 1 . .
    H H16B 0.6777 0.1476 0.7599 0.056 Uiso calc R 1 . .
    H H16C 0.8464 0.2035 0.7304 0.056 Uiso calc R 1 . .
    Br Br1B 0.59308(7) 1.32613(4) 1.02809(3) 0.05332(14) Uani d . 1 . .
    S S1B -0.10276(13) 0.80780(9) 0.93052(6) 0.0360(2) Uani d . 1 . .
    C C1B 0.1321(4) 1.0087(3) 0.7679(2) 0.0230(8) Uani d . 1 . .
    H H1AA 0.1125 1.0779 0.7416 0.028 Uiso calc R 1 . .
    C C2B 0.3048(4) 1.0401(3) 0.8293(2) 0.0252(8) Uani d . 1 . .
    C C3B 0.3636(5) 1.1495(3) 0.8877(2) 0.0278(9) Uani d . 1 . .
    H H3AA 0.2963 1.2048 0.8891 0.033 Uiso calc R 1 . .
    C C4B 0.5208(5) 1.1774(3) 0.9439(2) 0.0356(10) Uani d . 1 . .
    C C5B 0.6249(4) 1.0974(3) 0.9440(2) 0.0320(9) Uani d . 1 . .
    H H5AA 0.7312 1.1168 0.9820 0.038 Uiso calc R 1 . .
    C C6B 0.5661(5) 0.9884(3) 0.8862(2) 0.0319(9) Uani d . 1 . .
    H H6AA 0.6343 0.9337 0.8845 0.038 Uiso calc R 1 . .
    C C7B 0.4067(4) 0.9585(3) 0.8304(2) 0.0224(8) Uani d . 1 . .
    O O8B 0.3583(3) 0.84740(19) 0.77593(16) 0.0274(6) Uani d . 1 . .
    C C9B 0.1825(4) 0.8068(3) 0.7368(2) 0.0271(8) Uani d . 1 . .
    N N10B 0.0844(4) 0.7827(2) 0.8077(2) 0.0293(7) Uani d . 1 . .
    H H10B 0.0821 0.7148 0.8240 0.035 Uiso calc R 1 . .
    C C11B -0.0017(4) 0.8516(3) 0.8502(2) 0.0266(8) Uani d . 1 . .
    C C12B -0.0047(4) 0.9703(3) 0.8219(2) 0.0271(8) Uani d . 1 . .
    H H12C 0.0108 1.0312 0.8759 0.032 Uiso calc R 1 . .
    H H12D -0.1150 0.9649 0.7852 0.032 Uiso calc R 1 . .
    C C13B 0.1177(4) 0.9023(3) 0.6920(2) 0.0235(8) Uani d . 1 . .
    H H13B -0.0029 0.8700 0.6653 0.028 Uiso calc R 1 . .
    C C14B 0.2102(4) 0.9365(3) 0.6148(2) 0.0291(9) Uani d . 1 . .
    O O14B 0.3348(4) 1.0153(2) 0.63118(17) 0.0438(8) Uani d . 1 . .
    C C15B 0.1367(7) 0.8714(5) 0.5217(3) 0.0717(17) Uani d . 1 . .
    H H15D 0.1654 0.9222 0.4793 0.108 Uiso calc R 1 . .
    H H15F 0.0156 0.8478 0.5145 0.108 Uiso calc R 1 . .
    H H15G 0.1811 0.8015 0.5102 0.108 Uiso calc R 1 . .
    C C16B 0.1689(5) 0.6886(3) 0.6746(3) 0.0413(11) Uani d . 1 . .
    H H16F 0.2055 0.6334 0.7100 0.062 Uiso calc R 1 . .
    H H16G 0.2394 0.7013 0.6304 0.062 Uiso calc R 1 . .
    H H16D 0.0532 0.6563 0.6439 0.062 Uiso calc R 1 . .
loop_
    _atom_site_aniso_label
    _atom_site_aniso_U_11
    _atom_site_aniso_U_22
    _atom_site_aniso_U_33
    _atom_site_aniso_U_12
    _atom_site_aniso_U_13
    _atom_site_aniso_U_23
    Br1A 0.0566(3) 0.0473(2) 0.0811(3) 0.0145(2) 0.0039(2) 0.0429(2)
    S1A 0.0277(5) 0.0528(6) 0.0445(5) 0.0050(4) 0.0101(4) 0.0157(5)
    C1A 0.038(2) 0.0186(15) 0.0213(16) 0.0018(14) 0.0007(15) 0.0060(13)
    C2A 0.0252(19) 0.0281(17) 0.0269(17) 0.0003(14) 0.0060(15) 0.0076(14)
    C3A 0.035(2) 0.0262(17) 0.0256(17) 0.0073(15) -0.0003(15) 0.0065(14)
    C4A 0.0252(19) 0.0378(19) 0.044(2) 0.0079(16) 0.0015(16) 0.0211(16)
    C5A 0.036(2) 0.056(2) 0.0323(19) -0.0007(19) 0.0027(17) 0.0205(18)
    C6A 0.039(2) 0.048(2) 0.0257(17) 0.0051(18) 0.0129(16) 0.0090(16)
    C7A 0.0290(19) 0.0293(17) 0.0186(15) -0.0024(15) 0.0033(14) 0.0046(13)
    O8A 0.0365(14) 0.0249(12) 0.0318(12) 0.0068(10) 0.0166(11) 0.0064(10)
    C9A 0.0244(18) 0.0211(15) 0.0372(18) 0.0032(14) 0.0144(15) 0.0151(13)
    N10A 0.0354(17) 0.0108(13) 0.0313(15) -0.0076(12) 0.0090(13) -0.0047(11)
    C11A 0.046(2) 0.0345(18) 0.0158(15) 0.0102(17) 0.0150(15) 0.0116(13)
    C12A 0.033(2) 0.0260(17) 0.0356(19) 0.0086(15) 0.0080(16) 0.0041(15)
    C13A 0.0279(19) 0.0251(16) 0.0298(17) 0.0018(14) 0.0173(15) 0.0107(13)
    C14A 0.036(2) 0.0220(17) 0.0316(18) 0.0062(15) 0.0043(16) -0.0001(14)
    O14A 0.0347(15) 0.0250(13) 0.0719(19) -0.0046(11) 0.0084(14) 0.0193(13)
    C15A 0.044(3) 0.055(2) 0.061(3) 0.001(2) 0.003(2) 0.033(2)
    C16A 0.036(2) 0.0302(19) 0.050(2) 0.0109(17) 0.0164(18) 0.0104(16)
    Br1B 0.0680(3) 0.0420(2) 0.0324(2) -0.0129(2) 0.0054(2) -0.00752(17)
    S1B 0.0361(5) 0.0435(5) 0.0338(5) 0.0083(4) 0.0157(4) 0.0162(4)
    C1B 0.0162(16) 0.0259(16) 0.0266(17) 0.0057(13) -0.0005(14) 0.0078(13)
    C2B 0.0258(18) 0.0229(16) 0.0275(17) 0.0009(14) 0.0081(14) 0.0094(13)
    C3B 0.035(2) 0.0235(16) 0.0233(17) 0.0039(15) 0.0067(15) 0.0017(14)
    C4B 0.045(2) 0.036(2) 0.0156(16) -0.0109(18) 0.0105(16) -0.0029(14)
    C5B 0.0175(18) 0.049(2) 0.0271(18) 0.0001(16) -0.0012(15) 0.0148(16)
    C6B 0.0256(19) 0.0402(19) 0.0355(18) 0.0083(16) 0.0083(15) 0.0213(15)
    C7B 0.0206(17) 0.0233(16) 0.0252(16) 0.0034(13) 0.0091(14) 0.0083(13)
    O8B 0.0236(12) 0.0231(11) 0.0378(13) 0.0065(10) 0.0077(10) 0.0098(10)
    C9B 0.0232(18) 0.0199(16) 0.0378(19) 0.0051(14) 0.0061(15) 0.0039(14)
    N10B 0.0295(16) 0.0202(13) 0.0422(16) 0.0036(12) 0.0123(13) 0.0152(12)
    C11B 0.0239(18) 0.0236(16) 0.0357(18) 0.0079(14) 0.0061(15) 0.0123(14)
    C12B 0.0209(18) 0.0268(17) 0.0348(18) 0.0041(14) 0.0104(15) 0.0067(14)
    C13B 0.0187(17) 0.0192(15) 0.0307(17) -0.0035(13) 0.0035(14) 0.0106(13)
    C14B 0.0251(19) 0.0276(17) 0.0364(19) 0.0035(15) 0.0041(15) 0.0175(14)
    O14B 0.0454(17) 0.0466(16) 0.0330(14) -0.0042(14) 0.0131(13) 0.0027(12)
    C15B 0.071(4) 0.100(4) 0.031(2) -0.007(3) 0.010(2) 0.007(3)
    C16B 0.041(2) 0.034(2) 0.047(2) 0.0061(18) 0.0116(19) 0.0016(18)
_geom_special_details
;
All e.s.d.'s (except the e.s.d. in the dihedral angle between two l.s. planes)
are estimated using the full covariance matrix. The cell e.s.d.'s are taken
into account individually in the estimation of e.s.d.'s in distances, angles
and torsion angles; correlations between e.s.d.'s in cell parameters are only
used when they are defined by crystal symmetry. An approximate (isotropic)
treatment of cell e.s.d.'s is used for estimating e.s.d.'s involving l.s.
planes.
;
loop_
    _geom_bond_atom_site_label_1
    _geom_bond_atom_site_label_2
    _geom_bond_site_symmetry_2
    _geom_bond_distance
    _geom_bond_publ_flag
    Br1A C4A . 1.918(4) ?
    S1A C11A . 1.663(4) ?
    C1A C2A . 1.497(5) ?
    C1A C12A . 1.514(5) ?
    C1A C13A . 1.556(5) ?
    C1A H1A . 0.9800 ?
    C2A C7A . 1.390(5) ?
    C2A C3A . 1.394(5) ?
    C3A C4A . 1.357(5) ?
    C3A H3A . 0.9300 ?
    C4A C5A . 1.374(6) ?
    C5A C6A . 1.390(6) ?
    C5A H5A . 0.9300 ?
    C6A C7A . 1.380(5) ?
    C6A H6A . 0.9300 ?
    C7A O8A . 1.400(4) ?
    O8A C9A . 1.431(4) ?
    C9A N10A . 1.474(4) ?
    C9A C16A . 1.509(5) ?
    C9A C13A . 1.532(5) ?
    N10A C11A . 1.342(5) ?
    N10A H10A . 0.8600 ?
    C11A C12A . 1.507(5) ?
    C12A H12A . 0.9700 ?
    C12A H12B . 0.9700 ?
    C13A C14A . 1.521(5) ?
    C13A H13A . 0.9800 ?
    C14A O14A . 1.186(4) ?
    C14A C15A . 1.501(6) ?
    C15A H15A . 0.9600 ?
    C15A H15B . 0.9600 ?
    C15A H15C . 0.9600 ?
    C16A H16A . 0.9600 ?
    C16A H16B . 0.9600 ?
    C16A H16C . 0.9600 ?
    Br1B C4B . 1.909(4) ?
    S1B C11B . 1.662(4) ?
    C1B C2B . 1.509(5) ?
    C1B C12B . 1.525(5) ?
    C1B C13B . 1.528(5) ?
    C1B H1AA . 0.9800 ?
    C2B C3B . 1.381(5) ?
    C2B C7B . 1.388(5) ?
    C3B C4B . 1.377(5) ?
    C3B H3AA . 0.9300 ?
    C4B C5B . 1.387(6) ?
    C5B C6B . 1.373(5) ?
    C5B H5AA . 0.9300 ?
    C6B C7B . 1.387(5) ?
    C6B H6AA . 0.9300 ?
    C7B O8B . 1.368(4) ?
    O8B C9B . 1.423(4) ?
    C9B N10B . 1.468(5) ?
    C9B C16B . 1.518(5) ?
    C9B C13B . 1.526(5) ?
    N10B C11B . 1.332(5) ?
    N10B H10B . 0.8600 ?
    C11B C12B . 1.510(5) ?
    C12B H12C . 0.9700 ?
    C12B H12D . 0.9700 ?
    C13B C14B . 1.549(5) ?
    C13B H13B . 0.9800 ?
    C14B O14B . 1.190(4) ?
    C14B C15B . 1.467(6) ?
    C15B H15D . 0.9600 ?
    C15B H15F . 0.9600 ?
    C15B H15G . 0.9600 ?
    C16B H16F . 0.9600 ?
    C16B H16G . 0.9600 ?
    C16B H16D . 0.9600 ?
loop_
    _geom_angle_atom_site_label_1
    _geom_angle_atom_site_label_2
    _geom_angle_atom_site_label_3
    _geom_angle_site_symmetry_1
    _geom_angle_site_symmetry_3
    _geom_angle
    _geom_angle_publ_flag
    C2A C1A C12A . . 110.6(3) ?
    C2A C1A C13A . . 111.7(3) ?
    C12A C1A C13A . . 106.3(3) ?
    C2A C1A H1A . . 109.4 ?
    C12A C1A H1A . . 109.4 ?
    C13A C1A H1A . . 109.4 ?
    C7A C2A C3A . . 117.5(3) ?
    C7A C2A C1A . . 121.0(3) ?
    C3A C2A C1A . . 121.5(3) ?
    C4A C3A C2A . . 120.2(3) ?
    C4A C3A H3A . . 119.9 ?
    C2A C3A H3A . . 119.9 ?
    C3A C4A C5A . . 121.9(4) ?
    C3A C4A Br1A . . 119.5(3) ?
    C5A C4A Br1A . . 118.5(3) ?
    C4A C5A C6A . . 119.5(4) ?
    C4A C5A H5A . . 120.2 ?
    C6A C5A H5A . . 120.2 ?
    C7A C6A C5A . . 118.2(4) ?
    C7A C6A H6A . . 120.9 ?
    C5A C6A H6A . . 120.9 ?
    C6A C7A C2A . . 122.6(4) ?
    C6A C7A O8A . . 116.1(3) ?
    C2A C7A O8A . . 121.3(3) ?
    C7A O8A C9A . . 116.4(3) ?
    O8A C9A N10A . . 108.0(3) ?
    O8A C9A C16A . . 105.3(3) ?
    N10A C9A C16A . . 108.0(3) ?
    O8A C9A C13A . . 110.2(3) ?
    N10A C9A C13A . . 108.6(3) ?
    C16A C9A C13A . . 116.5(3) ?
    C11A N10A C9A . . 128.0(3) ?
    C11A N10A H10A . . 116.0 ?
    C9A N10A H10A . . 116.0 ?
    N10A C11A C12A . . 117.6(3) ?
    N10A C11A S1A . . 121.0(3) ?
    C12A C11A S1A . . 121.4(3) ?
    C11A C12A C1A . . 112.1(3) ?
    C11A C12A H12A . . 109.2 ?
    C1A C12A H12A . . 109.2 ?
    C11A C12A H12B . . 109.2 ?
    C1A C12A H12B . . 109.2 ?
    H12A C12A H12B . . 107.9 ?
    C14A C13A C9A . . 114.5(3) ?
    C14A C13A C1A . . 111.9(3) ?
    C9A C13A C1A . . 105.8(3) ?
    C14A C13A H13A . . 108.1 ?
    C9A C13A H13A . . 108.1 ?
    C1A C13A H13A . . 108.1 ?
    O14A C14A C15A . . 120.4(4) ?
    O14A C14A C13A . . 122.8(3) ?
    C15A C14A C13A . . 116.8(3) ?
    C14A C15A H15A . . 109.5 ?
    C14A C15A H15B . . 109.5 ?
    H15A C15A H15B . . 109.5 ?
    C14A C15A H15C . . 109.5 ?
    H15A C15A H15C . . 109.5 ?
    H15B C15A H15C . . 109.5 ?
    C9A C16A H16A . . 109.5 ?
    C9A C16A H16B . . 109.5 ?
    H16A C16A H16B . . 109.5 ?
    C9A C16A H16C . . 109.5 ?
    H16A C16A H16C . . 109.5 ?
    H16B C16A H16C . . 109.5 ?
    C2B C1B C12B . . 109.8(3) ?
    C2B C1B C13B . . 110.6(3) ?
    C12B C1B C13B . . 106.6(3) ?
    C2B C1B H1AA . . 109.9 ?
    C12B C1B H1AA . . 109.9 ?
    C13B C1B H1AA . . 109.9 ?
    C3B C2B C7B . . 118.2(3) ?
    C3B C2B C1B . . 120.9(3) ?
    C7B C2B C1B . . 120.9(3) ?
    C4B C3B C2B . . 120.7(4) ?
    C4B C3B H3AA . . 119.7 ?
    C2B C3B H3AA . . 119.7 ?
    C3B C4B C5B . . 121.5(3) ?
    C3B C4B Br1B . . 119.5(3) ?
    C5B C4B Br1B . . 119.0(3) ?
    C6B C5B C4B . . 117.8(3) ?
    C6B C5B H5AA . . 121.1 ?
    C4B C5B H5AA . . 121.1 ?
    C5B C6B C7B . . 121.2(4) ?
    C5B C6B H6AA . . 119.4 ?
    C7B C6B H6AA . . 119.4 ?
    O8B C7B C6B . . 117.0(3) ?
    O8B C7B C2B . . 122.4(3) ?
    C6B C7B C2B . . 120.6(3) ?
    C7B O8B C9B . . 116.0(3) ?
    O8B C9B N10B . . 110.1(3) ?
    O8B C9B C16B . . 104.4(3) ?
    N10B C9B C16B . . 108.0(3) ?
    O8B C9B C13B . . 110.8(3) ?
    N10B C9B C13B . . 107.2(3) ?
    C16B C9B C13B . . 116.2(3) ?
    C11B N10B C9B . . 129.0(3) ?
    C11B N10B H10B . . 115.5 ?
    C9B N10B H10B . . 115.5 ?
    N10B C11B C12B . . 117.2(3) ?
    N10B C11B S1B . . 121.3(3) ?
    C12B C11B S1B . . 121.5(3) ?
    C11B C12B C1B . . 112.9(3) ?
    C11B C12B H12C . . 109.0 ?
    C1B C12B H12C . . 109.0 ?
    C11B C12B H12D . . 109.0 ?
    C1B C12B H12D . . 109.0 ?
    H12C C12B H12D . . 107.8 ?
    C9B C13B C1B . . 107.0(3) ?
    C9B C13B C14B . . 112.9(3) ?
    C1B C13B C14B . . 113.2(3) ?
    C9B C13B H13B . . 107.9 ?
    C1B C13B H13B . . 107.9 ?
    C14B C13B H13B . . 107.9 ?
    O14B C14B C15B . . 121.6(4) ?
    O14B C14B C13B . . 120.4(3) ?
    C15B C14B C13B . . 118.0(3) ?
    C14B C15B H15D . . 109.5 ?
    C14B C15B H15F . . 109.5 ?
    H15D C15B H15F . . 109.5 ?
    C14B C15B H15G . . 109.5 ?
    H15D C15B H15G . . 109.5 ?
    H15F C15B H15G . . 109.5 ?
    C9B C16B H16F . . 109.5 ?
    C9B C16B H16G . . 109.5 ?
    H16F C16B H16G . . 109.5 ?
    C9B C16B H16D . . 109.5 ?
    H16F C16B H16D . . 109.5 ?
    H16G C16B H16D . . 109.5 ?
loop_
    _geom_torsion_atom_site_label_1
    _geom_torsion_atom_site_label_2
    _geom_torsion_atom_site_label_3
    _geom_torsion_atom_site_label_4
    _geom_torsion_site_symmetry_1
    _geom_torsion_site_symmetry_2
    _geom_torsion_site_symmetry_3
    _geom_torsion_site_symmetry_4
    _geom_torsion
    _geom_torsion_publ_flag
    C12A C1A C2A C7A . . . . -98.7(4) ?
    C13A C1A C2A C7A . . . . 19.4(4) ?
    C12A C1A C2A C3A . . . . 78.7(4) ?
    C13A C1A C2A C3A . . . . -163.2(3) ?
    C7A C2A C3A C4A . . . . -1.6(5) ?
    C1A C2A C3A C4A . . . . -179.1(3) ?
    C2A C3A C4A C5A . . . . 0.4(6) ?
    C2A C3A C4A Br1A . . . . 177.7(3) ?
    C3A C4A C5A C6A . . . . -0.3(6) ?
    Br1A C4A C5A C6A . . . . -177.6(3) ?
    C4A C5A C6A C7A . . . . 1.4(6) ?
    C5A C6A C7A C2A . . . . -2.7(6) ?
    C5A C6A C7A O8A . . . . 179.5(3) ?
    C3A C2A C7A C6A . . . . 2.7(5) ?
    C1A C2A C7A C6A . . . . -179.7(3) ?
    C3A C2A C7A O8A . . . . -179.6(3) ?
    C1A C2A C7A O8A . . . . -2.1(5) ?
    C6A C7A O8A C9A . . . . -164.1(3) ?
    C2A C7A O8A C9A . . . . 18.1(4) ?
    C7A O8A C9A N10A . . . . 67.6(3) ?
    C7A O8A C9A C16A . . . . -177.2(3) ?
    C7A O8A C9A C13A . . . . -50.9(4) ?
    O8A C9A N10A C11A . . . . -98.4(4) ?
    C16A C9A N10A C11A . . . . 148.2(3) ?
    C13A C9A N10A C11A . . . . 21.1(4) ?
    C9A N10A C11A C12A . . . . -4.2(5) ?
    C9A N10A C11A S1A . . . . 175.8(3) ?
    N10A C11A C12A C1A . . . . 21.9(4) ?
    S1A C11A C12A C1A . . . . -158.0(3) ?
    C2A C1A C12A C11A . . . . 66.0(4) ?
    C13A C1A C12A C11A . . . . -55.4(4) ?
    O8A C9A C13A C14A . . . . -58.5(4) ?
    N10A C9A C13A C14A . . . . -176.6(3) ?
    C16A C9A C13A C14A . . . . 61.2(4) ?
    O8A C9A C13A C1A . . . . 65.2(3) ?
    N10A C9A C13A C1A . . . . -52.9(3) ?
    C16A C9A C13A C1A . . . . -175.1(3) ?
    C2A C1A C13A C14A . . . . 76.9(3) ?
    C12A C1A C13A C14A . . . . -162.5(3) ?
    C2A C1A C13A C9A . . . . -48.5(4) ?
    C12A C1A C13A C9A . . . . 72.2(3) ?
    C9A C13A C14A O14A . . . . 92.4(4) ?
    C1A C13A C14A O14A . . . . -28.0(5) ?
    C9A C13A C14A C15A . . . . -89.3(4) ?
    C1A C13A C14A C15A . . . . 150.3(3) ?
    C12B C1B C2B C3B . . . . -79.3(4) ?
    C13B C1B C2B C3B . . . . 163.4(3) ?
    C12B C1B C2B C7B . . . . 98.9(4) ?
    C13B C1B C2B C7B . . . . -18.5(4) ?
    C7B C2B C3B C4B . . . . 1.5(5) ?
    C1B C2B C3B C4B . . . . 179.7(3) ?
    C2B C3B C4B C5B . . . . -0.1(5) ?
    C2B C3B C4B Br1B . . . . -176.8(3) ?
    C3B C4B C5B C6B . . . . -0.2(5) ?
    Br1B C4B C5B C6B . . . . 176.5(3) ?
    C4B C5B C6B C7B . . . . -0.9(5) ?
    C5B C6B C7B O8B . . . . -179.2(3) ?
    C5B C6B C7B C2B . . . . 2.3(5) ?
    C3B C2B C7B O8B . . . . 179.1(3) ?
    C1B C2B C7B O8B . . . . 0.9(5) ?
    C3B C2B C7B C6B . . . . -2.5(5) ?
    C1B C2B C7B C6B . . . . 179.3(3) ?
    C6B C7B O8B C9B . . . . 164.9(3) ?
    C2B C7B O8B C9B . . . . -16.6(4) ?
    C7B O8B C9B N10B . . . . -69.1(3) ?
    C7B O8B C9B C16B . . . . 175.2(3) ?
    C7B O8B C9B C13B . . . . 49.4(4) ?
    O8B C9B N10B C11B . . . . 99.0(4) ?
    C16B C9B N10B C11B . . . . -147.6(3) ?
    C13B C9B N10B C11B . . . . -21.6(4) ?
    C9B N10B C11B C12B . . . . 1.5(5) ?
    C9B N10B C11B S1B . . . . -179.0(3) ?
    N10B C11B C12B C1B . . . . -16.3(4) ?
    S1B C11B C12B C1B . . . . 164.1(2) ?
    C2B C1B C12B C11B . . . . -69.2(4) ?
    C13B C1B C12B C11B . . . . 50.6(4) ?
    O8B C9B C13B C1B . . . . -65.1(4) ?
    N10B C9B C13B C1B . . . . 55.1(3) ?
    C16B C9B C13B C1B . . . . 176.0(3) ?
    O8B C9B C13B C14B . . . . 60.1(4) ?
    N10B C9B C13B C14B . . . . -179.8(3) ?
    C16B C9B C13B C14B . . . . -58.9(4) ?
    C2B C1B C13B C9B . . . . 47.7(4) ?
    C12B C1B C13B C9B . . . . -71.6(3) ?
    C2B C1B C13B C14B . . . . -77.2(4) ?
    C12B C1B C13B C14B . . . . 163.4(3) ?
    C9B C13B C14B O14B . . . . -89.8(4) ?
    C1B C13B C14B O14B . . . . 31.9(5) ?
    C9B C13B C14B C15B . . . . 91.9(4) ?
    C1B C13B C14B C15B . . . . -146.4(4) ?
loop_
    _geom_hbond_atom_site_label_D
    _geom_hbond_atom_site_label_H
    _geom_hbond_atom_site_label_A
    _geom_hbond_site_symmetry_A
    _geom_hbond_distance_DH
    _geom_hbond_distance_HA
    _geom_hbond_distance_DA
    _geom_hbond_angle_DHA
    _geom_hbond_publ_flag
    N10A H10A O14B 1_545 0.86 2.20 2.981(4) 150.1 yes
    N10B H10B O14A 1_455 0.86 2.15 2.960(4) 157.2 yes
data_global
_journal_date_recd_electronic     2008-10-30
_journal_date_accepted     2009-01-28
_journal_name_full     'Acta Crystallographica, Section E'
_journal_year     2009
_journal_volume     65
_journal_issue      3
_journal_page_first     o461
_journal_page_last     o461
_journal_paper_category     QO
_journal_coeditor_code     BG2221
_publ_contact_author_name     'Palamarchuk, G. V.'
_publ_contact_author_address
;
STC Institute for Single Crystals
National Academy of Sciences of Ukraine
60 Lenina Avenue
Kharkiv 61001
Ukraine
;
_publ_contact_author_email     gena@xray.isc.kharkov.com
_publ_contact_author_fax     '+(380) 57-3410258'
_publ_contact_author_phone     '+(380) 57-3410258'
_publ_section_title
;\
1-(8-Bromo-2-methyl-4-thioxo-3,4,5,6-tetrahydro-2<i>H</i>-2,6-methano-1,3-\
benzoxazocin-11-yl)ethanone
;
loop_
    _publ_author_name
    _publ_author_address
    'Palamarchuk, G. V.'
;
STC Institute for Single Crystals
National Academy of Sciences of Ukraine
60 Lenina Avenue
Kharkiv 61001
Ukraine
;
    'Borisov, O. V.'
;
Department of Pharmaceutical Chemistry
National University of Pharmacy
4 Blyukhera Avenue
Kharkiv 61002
Ukraine
;
    'Kovalenko, S. S.'
;
Department of Pharmaceutical Chemistry
National University of Pharmacy
4 Blyukhera Avenue
Kharkiv 61002
Ukraine
;
    'Chernykh, V. P.'
;
Department of Pharmaceutical Chemistry
National University of Pharmacy
4 Blyukhera Avenue
Kharkiv 61002
Ukraine
;
    'Kovalenko, S. M.'
;
Department of Pharmaceutical Chemistry
National University of Pharmacy
4 Blyukhera Avenue
Kharkiv 61002
Ukraine
;
    'Baumer, V. N.'
;
STC Institute for Single Crystals
National Academy of Sciences of Ukraine
60 Lenina Avenue
Kharkiv 61001
Ukraine
;
    'Shishkin, O. V.'
;
STC Institute for Single Crystals
National Academy of Sciences of Ukraine
60 Lenina Avenue
Kharkiv 61001
Ukraine
;
