# Supplementary material for: 1-(8-Bromo-2-methyl-4-thioxo-3,4,5,6-tetra­hydro-2H-2,6-methano-1,3-benzoxazocin-11-yl)ethanone
Source: Acta Crystallogr Sect E Struct Rep Online. 2009 Feb 4;65(Pt 3):o461. doi: 10.1107/S160053680900347X (PMC2968576; doi:10.1107/S160053680900347X)
Supplement: Supplementary file 2 [file e-65-0o461-Isup2.hkl]

# 
# h,k,l, Fc-squared, Fo-squared, sigma(Fo-squared) and status flag 
# 
data_I
_shelx_title ' 33s in P-1' 
_shelx_refln_list_code          4 
_shelx_F_calc_maximum      201.77 
_exptl_crystal_F_000       688.00 
_reflns_d_resolution_high  0.8409 
 
loop_ 
 _symmetry_equiv_pos_as_xyz 
 'x, y, z' 
 '-x, -y, -z' 
 
_cell_length_a     8.2127 
_cell_length_b    11.6245 
_cell_length_c    15.1556 
_cell_angle_alpha  98.675 
_cell_angle_beta   99.092 
_cell_angle_gamma 101.808 
 
_shelx_F_squared_multiplier     1.000 
 
loop_ 
 _refln_index_h 
 _refln_index_k 
 _refln_index_l 
 _refln_F_squared_calc 
 _refln_F_squared_meas 
 _refln_F_squared_sigma 
 _refln_observed_status 
   1   0   0     8190.13     8680.92     33.94 o 
   3   0   0     7619.83     7779.88     35.57 o 
   4   0   0     7591.01     7373.73     82.23 o 
   5   0   0     1457.00     1266.10     45.28 o 
   6   0   0       28.04       25.90     21.34 o 
   7   0   0       35.24       58.15     43.34 o 
   8   0   0      393.75      379.34     51.28 o 
   9   0   0       28.27        0.00     50.89 o 
  -9   1   0      170.49      248.65     51.42 o 
  -8   1   0       16.28       17.56     22.23 o 
  -7   1   0       37.48       73.34     43.64 o 
  -6   1   0      203.76      266.45     39.10 o 
  -5   1   0     1007.26      998.52     39.86 o 
  -4   1   0     1173.45     1241.90     26.56 o 
  -3   1   0       80.20       76.21     16.47 o 
  -2   1   0       37.53       57.30     11.74 o 
  -1   1   0        8.69        8.38     16.70 o 
   1   1   0      529.85      489.34     13.82 o 
   2   1   0      560.15      695.36     19.58 o 
   3   1   0      530.09      617.19     20.74 o 
   4   1   0     2877.56     2875.91     46.35 o 
   5   1   0     1481.64     1674.71     50.39 o 
   6   1   0       42.80      123.94     40.77 o 
   7   1   0      203.84      220.55     48.72 o 
   8   1   0      385.90      490.14     50.28 o 
   9   1   0        1.96        1.77     21.69 o 
  -9   2   0      119.83      122.73     49.04 o 
  -8   2   0       49.30        7.63     45.01 o 
  -7   2   0      287.17      226.63     44.60 o 
  -6   2   0      329.79      334.38     37.21 o 
  -5   2   0       40.96       40.66     22.51 o 
  -4   2   0     2697.94     2965.39     45.93 o 
  -3   2   0     7079.09     6658.53     64.75 o 
  -2   2   0     5091.56     5061.10     53.90 o 
  -1   2   0     2736.71     2540.01     32.04 o 
   0   2   0     3061.87     3302.04     71.77 o 
   1   2   0       17.58       23.72     14.89 o 
   2   2   0     2689.34     2564.38     35.64 o 
   3   2   0      281.37      264.94      6.15 o 
   4   2   0     2310.34     2111.76     40.13 o 
   5   2   0      857.43      698.86     44.98 o 
   6   2   0       16.42       15.48     20.89 o 
   7   2   0     1860.45     1810.27     71.60 o 
   8   2   0      109.39       66.39     50.24 o 
  -9   3   0        5.75        0.00     46.58 o 
  -8   3   0      603.19      467.92     50.84 o 
  -7   3   0     1426.45     1184.85     54.25 o 
  -6   3   0        8.37       31.07     33.96 o 
  -5   3   0      353.16      301.72     32.87 o 
  -4   3   0      810.94      916.16     24.83 o 
  -3   3   0      964.01     1002.64     21.72 o 
  -2   3   0     2441.54     2290.90     31.07 o 
  -1   3   0     2100.39     2035.06     27.47 o 
   0   3   0        0.58        6.93     11.39 o 
   1   3   0       84.89       76.90     15.95 o 
   2   3   0      323.88      283.62     22.05 o 
   3   3   0      548.03      464.01     25.26 o 
   5   3   0      396.66      375.15     42.99 o 
   6   3   0        3.03        2.96     25.43 o 
   7   3   0      201.29      231.16     50.68 o 
   8   3   0      346.01      328.06     53.88 o 
  -9   4   0       64.75        0.00     47.69 o 
  -8   4   0      249.33      289.49     47.21 o 
  -7   4   0     2225.64     2007.54     63.33 o 
  -6   4   0       59.20       63.50     33.84 o 
  -5   4   0      471.64      446.38     34.66 o 
  -4   4   0     2310.50     2455.04     39.21 o 
  -3   4   0    11883.26    11936.67    118.13 o 
  -2   4   0     7557.30     7848.90     81.83 o 
  -1   4   0       59.56       30.62     12.05 o 
   0   4   0      902.86     1069.40    105.26 o 
   1   4   0     4240.16     4339.31     24.03 o 
   2   4   0     3650.25     3469.27     48.74 o 
   3   4   0     1898.47     1971.32     39.03 o 
   4   4   0        7.59        0.00     27.96 o 
   5   4   0      444.59      408.03     45.73 o 
   6   4   0      770.05      719.96     53.22 o 
   7   4   0      872.68      938.33     63.36 o 
   8   4   0      124.07      131.30     20.86 o 
  -9   5   0       25.64       24.59     21.75 o 
  -8   5   0      125.90      132.23     46.77 o 
  -7   5   0      266.03      284.23     43.98 o 
  -6   5   0     2620.63     2317.27     59.92 o 
  -5   5   0       48.02       58.71     28.96 o 
  -4   5   0      164.86      138.32     18.79 o 
  -3   5   0       35.78       61.28     15.62 o 
  -2   5   0        6.95        1.54     13.99 o 
   0   5   0       49.28       80.70     14.48 o 
   1   5   0      388.18      405.89     28.74 o 
   2   5   0       65.88      100.50     24.86 o 
   3   5   0      230.77      194.84     30.96 o 
   4   5   0      356.11      282.69     34.28 o 
   5   5   0     1631.63     1647.95     62.16 o 
   6   5   0       42.86       41.65     22.20 o 
   7   5   0      153.87       68.51     57.06 o 
  -9   6   0       21.96       20.52     22.40 o 
  -8   6   0      179.26      219.55     49.84 o 
  -7   6   0      213.68      242.75     41.98 o 
  -6   6   0       19.31        0.00    134.87 o 
  -5   6   0     1210.33     1263.07     44.36 o 
  -4   6   0      915.28     1077.45     28.26 o 
  -3   6   0     6009.83     5581.64     62.75 o 
  -2   6   0       15.61       36.96     15.78 o 
  -1   6   0     3232.72     3452.27     50.23 o 
   0   6   0    20812.44    22655.95    190.86 o 
   1   6   0     4548.82     4744.23     26.93 o 
   2   6   0      367.53      355.18      6.92 o 
   3   6   0      423.81      421.96     35.78 o 
   4   6   0     4330.18     4329.90     65.88 o 
   5   6   0     1814.47     1706.03     65.63 o 
   6   6   0       21.87       23.91     22.28 o 
   7   6   0      263.33      272.37     59.12 o 
  -9   7   0       40.97       42.61     46.51 o 
  -8   7   0      122.95      153.57     48.36 o 
  -7   7   0       72.89        0.00     40.61 o 
  -6   7   0      855.50      788.39     44.92 o 
  -5   7   0      287.39      230.35     35.01 o 
  -4   7   0        4.59        5.71     16.94 o 
  -3   7   0      344.07      369.81     21.29 o 
  -2   7   0      163.60      209.90     18.84 o 
  -1   7   0        0.56       65.08     69.19 o 
   0   7   0      102.17       71.61     55.19 o 
   1   7   0      895.17      933.56     12.28 o 
   2   7   0       32.23       33.94     15.93 o 
   3   7   0       33.35       35.73     16.36 o 
   4   7   0      861.55      908.34     40.53 o 
   5   7   0      627.07      655.79     54.41 o 
   6   7   0      348.66      412.84     53.20 o 
  -8   8   0      381.43      452.03     50.43 o 
  -7   8   0        5.53       71.36     40.75 o 
  -6   8   0      220.57      265.86     39.59 o 
  -5   8   0      296.55      265.78     35.44 o 
  -4   8   0      604.47      689.77     26.28 o 
  -3   8   0     1273.93     1195.20     29.59 o 
  -2   8   0      450.62      440.05      8.30 o 
  -1   8   0     3182.76     3016.65     50.39 o 
   0   8   0     3107.86     3254.43    136.00 o 
   1   8   0      265.93      261.95      6.40 o 
   2   8   0      272.56      284.14     38.33 o 
   3   8   0      160.69      156.51     37.62 o 
   4   8   0     1304.12     1242.56     44.88 o 
   5   8   0      133.58      136.89     23.20 o 
   6   8   0       19.68        0.00    188.12 o 
  -8   9   0      168.92      171.95     49.87 o 
  -7   9   0      219.81      243.11     43.83 o 
  -6   9   0       46.95       46.39     22.27 o 
  -5   9   0      124.04      134.44     35.60 o 
  -4   9   0       25.86       23.13     16.07 o 
  -3   9   0       88.46        0.00     80.03 o 
  -2   9   0      126.32      208.57     24.26 o 
  -1   9   0      196.45      172.21     26.23 o 
   0   9   0       22.26        0.00     35.58 o 
   1   9   0       14.28       12.74     16.84 o 
   2   9   0      930.72     1025.65     44.73 o 
   3   9   0      209.18      215.87     39.42 o 
   4   9   0      129.00      125.82     16.26 o 
   5   9   0        7.79        7.66     22.41 o 
  -8  10   0       57.75       41.89     50.32 o 
  -7  10   0      480.17      479.14     10.84 o 
  -6  10   0      112.81      117.50     40.36 o 
  -5  10   0      174.33      229.87     38.23 o 
  -4  10   0       30.78       49.93     25.10 o 
  -3  10   0     4389.02     3974.90     54.54 o 
  -2  10   0      165.69      156.15     28.16 o 
   0  10   0        1.56        2.04     17.24 o 
   1  10   0     1201.22     1223.93     13.10 o 
   2  10   0      955.30      994.77     48.03 o 
   3  10   0      197.77      285.26     38.28 o 
   4  10   0      212.66      277.44     41.16 o 
  -7  11   0       17.54      212.38    165.18 o 
  -6  11   0      226.82      214.68     22.82 o 
  -5  11   0       13.53      100.99    147.93 o 
  -4  11   0       22.11       37.79     27.84 o 
  -3  11   0      103.38      176.19    100.95 o 
  -2  11   0      375.66      410.30     32.07 o 
  -1  11   0       23.22        0.00    124.55 o 
   0  11   0        2.01        5.62     33.69 o 
   1  11   0       14.92        0.00     39.70 o 
   2  11   0       38.47       28.57     41.92 o 
   3  11   0      152.86      190.81     40.39 o 
  -6  12   0       55.63       55.30     41.48 o 
  -5  12   0      204.60      188.09     41.20 o 
  -4  12   0      446.02      347.64     29.74 o 
  -3  12   0      627.19      706.64     32.26 o 
  -2  12   0       27.44       21.98     33.16 o 
  -1  12   0      280.82      408.12     40.94 o 
   0  12   0      181.45      189.56     41.43 o 
   1  12   0      836.51      703.69     48.71 o 
   2  12   0      153.41      214.32     43.74 o 
  -5  13   0       13.10       41.53     42.14 o 
  -4  13   0        1.84        0.00    110.65 o 
  -3  13   0       58.53      129.34     32.55 o 
  -2  13   0        1.22        0.00    145.69 o 
  -1  13   0        1.07        0.00     44.62 o 
   0  13   0       24.06       10.20    345.70 o 
  -1 -13   1       47.09        0.00    146.88 o 
   0 -13   1        7.06        5.63     16.62 o 
   1 -13   1      187.12      158.97     46.91 o 
   2 -13   1     1420.60     1616.25     43.81 o 
   3 -13   1       44.67        0.00    104.44 o 
   4 -13   1       95.15      144.94     29.75 o 
   5 -13   1       93.26       90.91     21.21 o 
  -2 -12   1       55.15       84.25     46.13 o 
  -1 -12   1       21.42       75.71     44.29 o 
   1 -12   1        2.65       14.51     39.05 o 
   2 -12   1       15.27        0.00    114.58 o 
   3 -12   1      221.51      158.48     29.07 o 
   4 -12   1       73.63       20.23     27.97 o 
   5 -12   1        0.09        0.14     23.28 o 
   6 -12   1       82.13        0.00    150.88 o 
  -3 -11   1      818.51      876.52     45.18 o 
  -2 -11   1      200.72      179.69     42.22 o 
  -1 -11   1     1164.59      781.05    148.06 o 
   0 -11   1      750.92      674.03     38.97 o 
   1 -11   1     1239.07     1190.35     40.33 o 
   2 -11   1        6.05        0.00     98.65 o 
   3 -11   1        0.18        0.00     25.38 o 
   4 -11   1      148.09      149.13     27.40 o 
   5 -11   1      483.48      549.21     42.69 o 
   6 -11   1       25.28       44.24     38.84 o 
   7 -11   1        4.40        0.00    166.29 o 
  -4 -10   1       14.66        0.00     36.70 o 
  -3 -10   1       16.29       16.45     15.89 o 
  -2 -10   1      195.65      230.65     43.18 o 
  -1 -10   1        9.23        8.27     15.62 o 
   0 -10   1        5.56        0.32     19.83 o 
   1 -10   1       39.72        0.00     27.79 o 
   2 -10   1      497.16      476.77     29.09 o 
   3 -10   1      103.18       57.58     22.45 o 
   4 -10   1        4.03       13.87     96.35 o 
   5 -10   1      543.66      560.52     40.94 o 
   6 -10   1       18.71       20.19     23.05 o 
   7 -10   1        6.25       16.75     44.88 o 
   8 -10   1      110.88      164.04     51.83 o 
  -5  -9   1      836.88      781.08     54.78 o 
  -4  -9   1       31.31        4.04     35.86 o 
  -3  -9   1        4.07        0.00     35.03 o 
  -2  -9   1     1242.98     1369.10     48.33 o 
  -1  -9   1     1985.53     2021.61     16.83 o 
   0  -9   1     1792.17     1724.60    104.14 o 
   1  -9   1      185.87      118.97     26.17 o 
   2  -9   1       94.65       87.15     22.48 o 
   3  -9   1     1129.92     1004.27     29.86 o 
   4  -9   1      737.50      751.18     28.55 o 
   5  -9   1     1172.05     1081.98     46.86 o 
   6  -9   1        1.90        0.00    141.63 o 
   7  -9   1       53.69       70.99     44.08 o 
   8  -9   1      256.26      260.06      8.36 o 
  -6  -8   1      126.75      106.85     50.49 o 
  -5  -8   1      398.67      321.99     51.08 o 
  -4  -8   1       40.62       70.69     35.43 o 
  -3  -8   1        0.86       25.38     33.80 o 
  -2  -8   1        0.78        0.00     38.27 o 
  -1  -8   1       42.48       47.66     15.57 o 
   0  -8   1      338.16      494.36     45.27 o 
   1  -8   1      798.34      782.31     29.00 o 
   2  -8   1      134.29       99.41     19.74 o 
   3  -8   1     1461.58     1474.12     32.14 o 
   4  -8   1      382.11      372.28     24.88 o 
   5  -8   1     1549.63     1396.79     48.17 o 
   6  -8   1        1.47        9.27     37.06 o 
   7  -8   1       71.48      283.73    148.92 o 
   8  -8   1        1.79      181.89    178.61 o 
  -7  -7   1      149.34      198.18     56.62 o 
  -6  -7   1      315.57      252.34     52.15 o 
  -5  -7   1      326.63      331.13      9.88 o 
  -4  -7   1      102.46       99.61     33.92 o 
  -3  -7   1     3833.97     3669.68     66.62 o 
  -2  -7   1     2271.58     2356.03     52.04 o 
  -1  -7   1      142.70      153.10     16.61 o 
   0  -7   1        7.10       79.14     30.39 o 
   1  -7   1      172.59      125.42     17.49 o 
   2  -7   1     4090.67     3931.31     51.68 o 
   3  -7   1     1390.52     1359.47     27.30 o 
   4  -7   1     1155.87     1241.30     30.54 o 
   5  -7   1      568.58      505.51     37.13 o 
   6  -7   1     1246.81     1374.24     52.42 o 
   7  -7   1      133.51       57.47     45.93 o 
   8  -7   1        4.68        5.09     21.74 o 
   9  -7   1      151.00      186.08     48.62 o 
  -7  -6   1       11.94       12.13     22.76 o 
  -6  -6   1      323.07      392.90     50.74 o 
  -5  -6   1      171.90      224.41     46.14 o 
  -4  -6   1       64.91        0.00     32.56 o 
  -3  -6   1     2953.56     2958.03     20.62 o 
  -2  -6   1      479.56      509.05     33.23 o 
  -1  -6   1       18.64        0.00     27.82 o 
   0  -6   1      290.69      263.20     21.51 o 
   1  -6   1       69.96       59.71     15.84 o 
   2  -6   1     5047.74     5511.46     63.03 o 
   3  -6   1     2841.47     2987.64     42.87 o 
   4  -6   1      116.00      130.40     21.40 o 
   5  -6   1       48.16       42.63     22.05 o 
   6  -6   1       75.74       81.98     21.80 o 
   7  -6   1      153.28      171.62     40.83 o 
   8  -6   1      246.56      286.21     49.09 o 
   9  -6   1       21.08        0.00     48.52 o 
  -8  -5   1       12.77        0.00    202.39 o 
  -7  -5   1       76.55      124.81     53.07 o 
  -6  -5   1      107.09       92.47     48.04 o 
  -5  -5   1      412.60      474.26     46.95 o 
  -4  -5   1     1403.36     1334.96     38.78 o 
  -3  -5   1     3742.61     3964.09     56.26 o 
  -2  -5   1     4565.97     5026.29     64.95 o 
  -1  -5   1     3887.69     4031.64     24.61 o 
   0  -5   1      889.70      885.95     59.21 o 
   1  -5   1    12472.93    12787.66    132.75 o 
   2  -5   1    10358.95    10173.85     98.06 o 
   3  -5   1      304.83      293.52     17.99 o 
   4  -5   1     2401.05     2585.10     41.24 o 
   5  -5   1     2424.61     2384.44     56.35 o 
   6  -5   1      585.69      509.30     41.57 o 
   7  -5   1       64.22       57.42     22.46 o 
   8  -5   1      132.83      184.42     47.09 o 
   9  -5   1      172.22      249.17     50.17 o 
  -8  -4   1       14.21        0.00     50.74 o 
  -7  -4   1        0.66        0.00     52.33 o 
  -6  -4   1      592.84      518.66     51.29 o 
  -5  -4   1       78.48      128.84     41.14 o 
  -4  -4   1       10.84        2.48     25.61 o 
  -3  -4   1      553.73      575.11      9.83 o 
  -2  -4   1        0.21        0.08     16.98 o 
  -1  -4   1        4.14        1.24     22.71 o 
   0  -4   1     1109.41     1354.76     30.47 o 
   1  -4   1       30.66       50.75     10.91 o 
   2  -4   1       62.41       81.54     13.44 o 
   3  -4   1     1843.93     1992.09     32.20 o 
   4  -4   1      483.66      496.78     24.41 o 
   5  -4   1      106.08       78.42     30.94 o 
   6  -4   1      223.03      213.67     37.06 o 
   7  -4   1       79.48      185.94     41.47 o 
   8  -4   1       10.53        0.00     46.67 o 
   9  -4   1      139.66      123.63     49.80 o 
  -8  -3   1       24.35       25.10     20.96 o 
  -7  -3   1      194.43      194.90     22.41 o 
  -6  -3   1      258.70      166.93     46.09 o 
  -5  -3   1     5825.75     5187.89     98.73 o 
  -4  -3   1       41.32       58.99     24.58 o 
  -3  -3   1        7.65       11.74     16.12 o 
  -2  -3   1      862.98      931.87     23.66 o 
  -1  -3   1    19468.61    20315.24     58.19 o 
   0  -3   1     3330.52     3530.54    150.44 o 
   1  -3   1      648.71      604.27     14.81 o 
   2  -3   1     1105.98     1087.70     21.34 o 
   3  -3   1     2350.30     2361.12     33.79 o 
   4  -3   1     3653.46     3762.25     48.56 o 
   5  -3   1     2703.48     2573.37     60.35 o 
   6  -3   1        2.49       15.38     34.99 o 
   7  -3   1      177.84      171.88     41.86 o 
   8  -3   1      537.07      666.83     52.21 o 
   9  -3   1      132.48      238.14     50.53 o 
  -9  -2   1        0.42        0.24     22.47 o 
  -8  -2   1       84.65       84.29     21.76 o 
  -7  -2   1       94.71      141.20     49.09 o 
  -6  -2   1     1637.21     1475.01     56.69 o 
  -5  -2   1      338.06      351.51     38.84 o 
  -4  -2   1      192.06      183.45     22.85 o 
  -3  -2   1      339.03      268.55     21.24 o 
  -2  -2   1      144.67      116.38     17.99 o 
  -1  -2   1       91.11      125.94     14.62 o 
   0  -2   1     8301.69     8572.53     36.13 o 
   1  -2   1     1604.65     1595.77     22.60 o 
   2  -2   1      214.78      190.33     12.61 o 
   3  -2   1      583.54      616.29     18.91 o 
   4  -2   1       41.29       33.02     19.97 o 
   5  -2   1     1418.90     1555.38     48.43 o 
   6  -2   1       90.84      124.13     36.04 o 
   7  -2   1      198.10      210.64     46.38 o 
   8  -2   1       27.19       23.49     47.49 o 
   9  -2   1      238.40      305.76     51.66 o 
  -9  -1   1       87.28       88.59     21.92 o 
  -8  -1   1      565.09      707.88     52.59 o 
  -7  -1   1      139.46      139.66     47.88 o 
  -6  -1   1      927.59      833.99     51.28 o 
  -5  -1   1      104.56       68.00     34.14 o 
  -4  -1   1     7969.69     7849.35     81.81 o 
  -3  -1   1    10435.42     9769.98     93.86 o 
  -2  -1   1    13587.28    12421.97    106.86 o 
  -1  -1   1      179.99      131.58     11.40 o 
   0  -1   1      270.39      268.47      6.88 o 
   1  -1   1     1613.40     1618.43     22.54 o 
   2  -1   1    12174.87    11068.63    101.09 o 
   3  -1   1     3850.17     3958.05     22.83 o 
   4  -1   1     2855.54     2844.25     43.01 o 
   5  -1   1      128.75      173.48     30.41 o 
   6  -1   1     1967.83     1797.83     60.21 o 
   7  -1   1       11.71       33.98     45.30 o 
   8  -1   1      176.94      158.15     49.29 o 
   9  -1   1       75.20      163.49     50.44 o 
  -9   0   1      258.78      201.10     53.33 o 
  -8   0   1       19.11       19.50     22.58 o 
  -7   0   1       17.85       25.84     43.76 o 
  -6   0   1      872.73      778.63     47.57 o 
  -5   0   1      506.22      526.05     36.18 o 
  -4   0   1     2711.15     2852.72     43.90 o 
  -3   0   1      847.27      878.13     11.39 o 
  -2   0   1     2121.83     2052.98     29.98 o 
  -1   0   1       37.10       48.25      8.81 o 
   1   0   1       88.30       73.48      9.84 o 
   2   0   1    32396.09    30079.94    232.31 o 
   3   0   1      495.99      478.77      8.79 o 
   4   0   1     2998.42     2921.39     44.48 o 
   5   0   1       22.55       41.45     32.18 o 
   6   0   1      654.97      667.29     45.54 o 
   7   0   1      885.65      977.50     54.73 o 
   8   0   1       24.09       71.81     46.84 o 
   9   0   1       42.06        0.00    201.42 o 
  -9   1   1       77.39      145.58     49.02 o 
  -8   1   1      381.25      471.60     51.57 o 
  -7   1   1      600.29      574.81     47.64 o 
  -6   1   1       69.36       45.06     37.33 o 
  -5   1   1      445.69      425.58     33.77 o 
  -4   1   1     3938.71     3634.31     49.88 o 
  -3   1   1     4687.58     4761.78     28.40 o 
  -2   1   1     6659.75     6136.42     66.59 o 
  -1   1   1    17459.50    16200.36    131.82 o 
   0   1   1      939.55      955.13     11.81 o 
   1   1   1    12165.48    11955.34    110.82 o 
   2   1   1    31208.74    33726.43     72.83 o 
   3   1   1      114.13      105.80     15.78 o 
   4   1   1     5181.80     5362.73     63.10 o 
   5   1   1     4008.69     4073.86     76.97 o 
   6   1   1     1347.08     1425.27     54.56 o 
   7   1   1       34.90       32.96     23.17 o 
   8   1   1        3.52        3.51     21.11 o 
   9   1   1       81.58       54.89     52.40 o 
  -9   2   1      319.84      288.48     50.25 o 
  -8   2   1        5.99       58.10     45.47 o 
  -7   2   1      222.13      225.22      7.59 o 
  -6   2   1      138.15      165.03     36.97 o 
  -5   2   1      202.97      183.22     31.88 o 
  -4   2   1       81.96       42.35     18.82 o 
  -3   2   1      697.24      756.16     19.69 o 
  -2   2   1     2638.99     2530.62     34.14 o 
  -1   2   1      233.30      203.94     10.13 o 
   0   2   1     9001.77     9089.84    353.90 o 
   1   2   1     3661.43     4098.94     47.96 o 
   2   2   1     2184.07     2279.01     34.17 o 
   3   2   1       93.15       58.08     20.63 o 
   4   2   1     1089.42     1201.54     30.22 o 
   5   2   1       15.73        4.67     36.23 o 
   6   2   1      663.33      625.87     52.02 o 
   7   2   1      122.97      193.89     51.30 o 
   8   2   1      135.63      123.58     49.54 o 
  -9   3   1      131.87      155.32     48.39 o 
  -8   3   1       33.21       44.39     44.13 o 
  -7   3   1      520.48      642.86     46.30 o 
  -6   3   1     2461.43     2439.43     61.99 o 
  -5   3   1     3312.43     3221.33     67.54 o 
  -4   3   1     1936.14     1996.45     35.51 o 
  -3   3   1      206.93      218.99     15.23 o 
  -2   3   1      607.06      599.54     16.36 o 
  -1   3   1    13888.24    14641.22    133.72 o 
   0   3   1     2120.95     2115.61     98.44 o 
   1   3   1      711.18      721.09     10.17 o 
   2   3   1       26.24       41.89     19.14 o 
   3   3   1     2871.52     2823.81     43.54 o 
   4   3   1      976.86      921.46     32.78 o 
   5   3   1      348.53      323.71     42.55 o 
   6   3   1     1502.63     1489.31     58.44 o 
   7   3   1        6.57        6.50     21.34 o 
   8   3   1       88.49       91.03     21.14 o 
  -9   4   1       18.39       16.83     22.58 o 
  -8   4   1       10.77       88.71     44.23 o 
  -7   4   1       46.02       47.65     23.04 o 
  -6   4   1     1180.51     1115.17     44.33 o 
  -5   4   1        8.00        4.38     22.40 o 
  -4   4   1      480.53      486.52     23.48 o 
  -3   4   1       99.19       83.62     14.63 o 
  -2   4   1      118.70      168.31     13.79 o 
  -1   4   1      249.80      224.42     16.00 o 
   0   4   1     1703.74     1870.92     52.35 o 
   1   4   1     2872.23     2848.74     21.32 o 
   2   4   1      147.45      129.03     24.35 o 
   3   4   1     1137.42     1276.28     33.50 o 
   4   4   1     1640.78     1851.54     40.42 o 
   5   4   1       35.53       31.49     22.81 o 
   6   4   1       48.51      109.28     44.99 o 
   7   4   1      171.64      169.54     56.26 o 
   8   4   1       96.84       96.94     53.63 o 
  -9   5   1       44.14      116.82     46.21 o 
  -8   5   1      122.41      113.65     45.94 o 
  -7   5   1      394.24      428.08     41.94 o 
  -6   5   1      733.75      630.65     39.05 o 
  -5   5   1     1418.91     1324.43     44.08 o 
  -4   5   1     2504.76     2459.43     39.78 o 
  -3   5   1       61.43       44.01     15.44 o 
  -2   5   1     2178.49     2120.45     31.88 o 
  -1   5   1     7215.16     7602.71     79.56 o 
   0   5   1      335.30      463.67     52.66 o 
   1   5   1      410.06      477.53     30.56 o 
   2   5   1     1729.40     1769.03     39.69 o 
   3   5   1     4879.01     4880.71     67.62 o 
   4   5   1     1625.22     1670.82     42.98 o 
   5   5   1     1333.13     1350.17     57.90 o 
   6   5   1       10.11       24.38     47.47 o 
   7   5   1       44.42      129.83     55.21 o 
  -9   6   1      198.38      203.75     47.02 o 
  -8   6   1       33.16       30.95     22.58 o 
  -7   6   1       77.76      104.99     40.68 o 
  -6   6   1       58.58        1.49     35.07 o 
  -5   6   1       12.15       75.48     28.53 o 
  -4   6   1      694.80      779.64     25.81 o 
  -3   6   1      691.83      716.76     22.09 o 
  -2   6   1      319.33      341.24     19.72 o 
  -1   6   1      359.78      322.22     20.12 o 
   0   6   1       18.54        0.61     35.40 o 
   1   6   1      447.96      472.82     34.27 o 
   2   6   1      716.88      749.02     37.98 o 
   3   6   1       14.98       15.53     15.84 o 
   4   6   1       32.02       80.75     33.76 o 
   5   6   1        5.83        5.13     21.17 o 
   6   6   1      144.04      171.01     49.86 o 
   7   6   1      524.73      575.28     60.30 o 
  -9   7   1      148.03       58.06     46.54 o 
  -8   7   1      378.85      436.91     49.56 o 
  -7   7   1      147.11      150.23     40.77 o 
  -6   7   1      429.54      473.45     40.41 o 
  -5   7   1       17.36        0.00     31.32 o 
  -4   7   1     3794.87     3555.06     53.56 o 
  -3   7   1     2735.87     2391.53     40.17 o 
  -2   7   1      716.94      760.99     25.71 o 
  -1   7   1      482.27      435.65     23.47 o 
   0   7   1     1918.01     1982.94     39.50 o 
   1   7   1     2188.24     2235.11     19.26 o 
   2   7   1     5134.60     4920.47     70.50 o 
   3   7   1      243.18      185.84     36.37 o 
   4   7   1        3.52        0.00     33.28 o 
   5   7   1     1389.74     1504.66     62.16 o 
   6   7   1      143.02      106.88     50.54 o 
  -8   8   1        4.46        0.00     47.00 o 
  -7   8   1       83.56      179.96     41.62 o 
  -6   8   1      830.11      817.54     45.53 o 
  -5   8   1       57.78       63.61     32.17 o 
  -4   8   1      584.81      552.60     27.15 o 
  -3   8   1      177.00      224.65     21.70 o 
  -2   8   1       82.21      115.31     22.91 o 
  -1   8   1      186.85      120.46     23.73 o 
   0   8   1      109.52       96.77     26.31 o 
   1   8   1      527.39      523.29      8.58 o 
   2   8   1      118.99      130.90     36.43 o 
   3   8   1       84.05       30.73     36.21 o 
   4   8   1     1021.67     1087.57     45.46 o 
   5   8   1      138.58       83.96     49.54 o 
   6   8   1      198.91      225.01     54.13 o 
  -8   9   1       49.01        0.00     48.56 o 
  -7   9   1       77.17        0.00     41.52 o 
  -6   9   1      438.56      450.50     43.65 o 
  -5   9   1      209.69      167.82     36.77 o 
  -4   9   1     1108.39     1028.55     32.33 o 
  -2   9   1       89.13       81.43     24.55 o 
  -1   9   1     1103.49     1213.95     36.91 o 
   0   9   1     1169.61     1237.31    100.16 o 
   1   9   1      900.33      907.35     11.13 o 
   2   9   1      182.65      215.50     39.31 o 
   3   9   1       16.07       14.93     15.75 o 
   4   9   1      227.88      221.54      5.72 o 
   5   9   1       35.66       58.82     52.46 o 
  -8  10   1       19.91        0.00    189.36 o 
  -7  10   1      206.33      104.38     43.80 o 
  -6  10   1        6.62        5.15     21.22 o 
  -5  10   1        4.95        0.00    137.81 o 
  -4  10   1      203.39      267.61     27.15 o 
  -3  10   1       22.40      147.04     95.67 o 
  -2  10   1      800.60      765.03     31.00 o 
  -1  10   1       75.69       81.38     15.79 o 
   0  10   1       33.34       52.70     47.60 o 
   1  10   1      151.58      137.67     41.23 o 
   2  10   1       50.70       31.30     42.90 o 
   3  10   1      312.59      343.63     39.18 o 
   4  10   1      558.19      566.47      9.30 o 
  -7  11   1      297.44      206.00     44.80 o 
  -6  11   1      400.76      417.12     42.97 o 
  -5  11   1      149.90      155.05     39.19 o 
  -4  11   1       13.62      146.67    106.98 o 
  -3  11   1      265.27      262.24     29.54 o 
  -2  11   1      951.51     1065.51     36.86 o 
  -1  11   1      682.63      579.88     39.83 o 
   0  11   1       86.10       85.39     22.24 o 
   2  11   1       39.47       82.35     43.19 o 
   3  11   1      795.57      823.09     48.98 o 
  -6  12   1        2.72        1.64     23.54 o 
  -5  12   1       11.90        0.00     39.79 o 
  -4  12   1       14.96       73.60     28.86 o 
  -3  12   1       49.73       55.37     15.93 o 
  -2  12   1       18.46       19.47     16.50 o 
  -1  12   1        8.81       91.97     37.26 o 
   0  12   1       75.92        9.08     61.11 o 
   1  12   1      384.93      250.12     44.63 o 
   2  12   1      128.83      123.63     15.98 o 
  -4  13   1      245.87      328.48     32.65 o 
  -3  13   1      158.40      179.60    127.81 o 
  -2  13   1       58.58       26.97     38.56 o 
  -1  13   1      192.72      193.68     45.87 o 
   0  13   1      231.94      225.79    101.81 o 
  -1 -13   2       25.18        0.00    155.04 o 
   0 -13   2       38.15      318.08    134.50 o 
   1 -13   2        0.86        0.00    175.06 o 
   2 -13   2        7.22        7.57     15.91 o 
   3 -13   2      116.45       94.29     30.08 o 
   4 -13   2      337.59      302.20     32.26 o 
   5 -13   2       14.59       66.00     42.33 o 
  -2 -12   2       19.24       58.52     44.31 o 
  -1 -12   2      847.72      730.47     49.25 o 
   0 -12   2      653.14      976.37    216.20 o 
   1 -12   2      108.75       54.05     38.08 o 
   2 -12   2       10.88        0.00     29.26 o 
   3 -12   2      221.25      124.96     28.14 o 
   4 -12   2      208.64      230.78     30.45 o 
   5 -12   2        1.69        2.25     22.20 o 
   6 -12   2       14.91       15.99     22.64 o 
  -4 -11   2       29.93       28.42     15.67 o 
  -3 -11   2      291.18      362.73     41.91 o 
  -2 -11   2        0.81        0.44     16.64 o 
  -1 -11   2       23.21       21.44     15.80 o 
   0 -11   2      395.39      441.35     62.33 o 
   1 -11   2       59.22      121.62     30.67 o 
   3 -11   2       10.47       13.87     16.22 o 
   4 -11   2      666.76      700.88     30.74 o 
   5 -11   2      222.42      292.22     41.93 o 
   6 -11   2        2.86       22.48    162.45 o 
   7 -11   2      190.00      153.99     46.97 o 
  -5 -10   2        2.24      334.20    190.70 o 
  -4 -10   2      420.08      502.60     42.10 o 
  -3 -10   2     2006.74     2112.42     52.87 o 
  -2 -10   2      418.70      392.43     41.66 o 
  -1 -10   2      521.52      531.60      8.99 o 
   0 -10   2      323.70      369.40     63.78 o 
   1 -10   2     5402.84     4813.32     73.41 o 
   2 -10   2     2250.42     1963.15     39.76 o 
   3 -10   2       79.08      132.32     97.88 o 
   4 -10   2        6.56        0.00     26.04 o 
   5 -10   2     1120.00     1070.46     49.00 o 
   6 -10   2      371.07      399.85     44.12 o 
   7 -10   2       81.55       50.41     44.02 o 
  -5  -9   2       42.04       88.43     48.07 o 
  -4  -9   2      930.44      763.27     44.08 o 
  -3  -9   2      308.26      229.18     38.86 o 
  -2  -9   2       13.65        6.73     35.15 o 
  -1  -9   2        5.77        0.00     41.33 o 
   0  -9   2       29.55       31.69     21.04 o 
   1  -9   2     1194.54     1184.28     32.23 o 
   2  -9   2      217.15      207.43     22.45 o 
   3  -9   2       56.24       61.38     21.87 o 
   4  -9   2       48.41       68.33     25.44 o 
   5  -9   2      811.65      769.37     46.58 o 
   6  -9   2       11.11        0.00    152.67 o 
   7  -9   2      473.16      371.68     47.12 o 
   8  -9   2        0.48        0.00     50.34 o 
  -6  -8   2      262.54      302.44     51.68 o 
  -5  -8   2       88.32        0.00     47.95 o 
  -4  -8   2     1189.61     1144.40     41.90 o 
  -3  -8   2     1034.96     1053.11     41.39 o 
  -2  -8   2       47.86        0.00     36.32 o 
  -1  -8   2      249.51      251.60      6.24 o 
   0  -8   2     1973.67     2087.21    105.25 o 
   1  -8   2     3165.56     2881.20     44.64 o 
   2  -8   2      342.99      331.28     22.94 o 
   3  -8   2      421.08      469.25     24.05 o 
   4  -8   2      857.49      942.24     30.91 o 
   5  -8   2      252.74      275.27     37.21 o 
   6  -8   2     1541.10     1461.14     53.96 o 
   7  -8   2        5.44        5.37     25.03 o 
   8  -8   2      519.75      381.33     55.57 o 
  -7  -7   2      366.85      256.67     59.42 o 
  -6  -7   2      572.84      571.31     12.74 o 
  -5  -7   2      639.25      676.72     51.10 o 
  -4  -7   2      187.97      143.91     33.21 o 
  -3  -7   2       35.77       72.35     30.73 o 
  -2  -7   2        0.08        0.07     16.15 o 
  -1  -7   2     1019.86     1005.04     11.95 o 
   0  -7   2        3.03        0.00     29.28 o 
   1  -7   2      430.15      444.80      8.27 o 
   2  -7   2       34.15       18.44     18.35 o 
   3  -7   2      332.88      409.81     23.00 o 
   4  -7   2      669.95      654.19     26.53 o 
   5  -7   2      769.77      645.95     41.08 o 
   6  -7   2      181.19      106.46     41.26 o 
   7  -7   2       12.80       95.61     42.18 o 
   8  -7   2      167.45      184.37     50.90 o 
   9  -7   2       50.13       22.19     49.34 o 
  -7  -6   2      198.54      230.68     55.58 o 
  -6  -6   2     2999.38     3016.27     29.07 o 
  -5  -6   2       15.75        0.00     44.11 o 
  -4  -6   2      583.45      464.88     34.56 o 
  -3  -6   2      800.26      956.89     35.68 o 
  -2  -6   2     5660.70     5728.52     70.65 o 
  -1  -6   2    10501.08    10807.12     41.39 o 
   0  -6   2     1205.13     1141.77     13.23 o 
   1  -6   2     1183.59     1345.71     26.76 o 
   2  -6   2      238.61      255.52     18.65 o 
   3  -6   2      694.24      687.07     23.10 o 
   4  -6   2     2520.03     2591.21     42.85 o 
   5  -6   2       96.79       55.00     32.63 o 
   6  -6   2      863.62      670.33     44.86 o 
   7  -6   2      742.07      614.26     48.28 o 
   8  -6   2      190.58      184.27     21.23 o 
   9  -6   2       50.33       75.92     49.82 o 
  -8  -5   2       42.45       27.00     52.33 o 
  -7  -5   2       48.20       30.36     54.23 o 
  -6  -5   2      238.13      239.17      8.39 o 
  -5  -5   2        1.98        1.50     25.08 o 
  -4  -5   2      251.43      252.42     28.87 o 
  -3  -5   2        0.44        0.06     17.27 o 
  -2  -5   2       68.44       66.66     23.84 o 
   0  -5   2     1550.63     1595.21     90.92 o 
   2  -5   2     1582.24     1590.99     15.53 o 
   3  -5   2     1819.97     1998.59     32.76 o 
   4  -5   2     4636.70     4311.38     63.41 o 
   5  -5   2       37.33       33.56     31.43 o 
   6  -5   2     1879.92     1616.51     54.16 o 
   7  -5   2      340.76      341.95     46.05 o 
   8  -5   2      713.48      678.81     54.13 o 
   9  -5   2       37.80       72.18     47.95 o 
  -8  -4   2       99.12      100.34     21.60 o 
  -7  -4   2      563.70      499.98     57.69 o 
  -6  -4   2      569.45      438.04     51.43 o 
  -5  -4   2        0.70       40.14     40.14 o 
  -4  -4   2     1150.46     1228.18     35.82 o 
  -3  -4   2     5160.26     5404.91     66.87 o 
  -2  -4   2     7151.32     7263.08     84.63 o 
  -1  -4   2     1966.39     2266.74     38.21 o 
   0  -4   2      244.73      260.76      5.89 o 
   1  -4   2    28510.54    30438.69     65.81 o 
   2  -4   2     4145.96     4289.01     50.00 o 
   3  -4   2     5084.97     5058.53     54.09 o 
   4  -4   2       88.69       76.63     21.15 o 
   5  -4   2     2445.49     2582.75     61.34 o 
   6  -4   2     1720.71     1514.87     53.03 o 
   7  -4   2      203.60      164.31     44.39 o 
   8  -4   2       36.06      107.89     45.98 o 
   9  -4   2      232.39      227.71      7.56 o 
  -8  -3   2       91.13       64.31     49.12 o 
  -7  -3   2      527.96      597.91     56.16 o 
  -6  -3   2       58.82       95.48     44.39 o 
  -5  -3   2       45.05       38.09     37.55 o 
  -4  -3   2      318.08      247.52     25.59 o 
  -3  -3   2     2382.06     2505.42     40.63 o 
  -2  -3   2        9.30        9.88     15.67 o 
  -1  -3   2       13.04       33.59     18.04 o 
   0  -3   2     4290.60     4373.69     65.60 o 
   1  -3   2     8264.87     8488.06     85.49 o 
   2  -3   2     3231.50     3250.02     43.27 o 
   3  -3   2      761.83      769.82     19.92 o 
   4  -3   2     1026.11     1113.19     28.39 o 
   5  -3   2     2722.04     2904.69     66.26 o 
   6  -3   2     1051.79     1078.06     47.45 o 
   7  -3   2       77.13       61.90     42.83 o 
   8  -3   2       72.72       73.28     21.04 o 
   9  -3   2        0.65        0.69     23.85 o 
  -9  -2   2      112.18      175.77     53.97 o 
  -8  -2   2      611.81      693.88     55.11 o 
  -7  -2   2       11.43       46.10     49.79 o 
  -6  -2   2      390.55      279.94     44.95 o 
  -5  -2   2      974.35     1096.84     46.74 o 
  -4  -2   2     8770.05     8353.27     92.69 o 
  -3  -2   2     5453.77     5105.84     63.01 o 
  -2  -2   2      571.53      654.20     21.75 o 
  -1  -2   2     3402.79     3749.27     45.37 o 
   0  -2   2     9906.34    10265.86     39.75 o 
   1  -2   2    18289.43    19376.83     54.62 o 
   2  -2   2      548.85      548.22     15.69 o 
   3  -2   2      308.28      334.81      7.24 o 
   4  -2   2      396.19      440.61     22.56 o 
   5  -2   2     2564.23     2661.27     60.80 o 
   6  -2   2      266.22      304.40     38.51 o 
   7  -2   2       17.48       67.67     43.28 o 
   8  -2   2      102.68       36.79     47.00 o 
   9  -2   2        1.08      156.11    190.70 o 
  -9  -1   2        0.70        0.00     51.26 o 
  -8  -1   2        2.61        0.00     47.80 o 
  -7  -1   2       89.53      176.17     47.99 o 
  -6  -1   2       71.53       99.26     39.81 o 
  -5  -1   2       40.40       83.98     32.72 o 
  -4  -1   2     1094.11     1159.12     28.64 o 
  -3  -1   2      584.33      598.65     21.80 o 
  -2  -1   2      280.48      238.08     17.97 o 
  -1  -1   2      651.70      736.01     16.25 o 
   0  -1   2       81.02      101.73     14.46 o 
   1  -1   2     1143.51     1272.96     21.00 o 
   2  -1   2     1708.44     1650.87     27.31 o 
   3  -1   2     1745.89     1739.99     15.97 o 
   4  -1   2     3396.32     3520.87     48.95 o 
   5  -1   2     1503.87     1409.51     49.25 o 
   6  -1   2      268.92      318.16     41.05 o 
   7  -1   2      159.59       52.61     46.29 o 
   8  -1   2      157.43      243.36     51.74 o 
   9  -1   2        7.07        0.00     52.25 o 
  -9   0   2       76.55      167.32     51.14 o 
  -8   0   2        5.72        0.00     44.80 o 
  -7   0   2      398.35      463.53     50.40 o 
  -6   0   2     4042.09     3998.56     81.07 o 
  -5   0   2      716.02      801.20     38.52 o 
  -4   0   2     2735.77     2537.18     40.90 o 
  -3   0   2       45.08       38.80     16.30 o 
  -2   0   2    28789.63    31435.78     66.42 o 
  -1   0   2    10999.49    11499.59     42.88 o 
   0   0   2     1575.73     1722.30    125.68 o 
   1   0   2      513.81      574.56     15.74 o 
   2   0   2    10351.14     9441.79     89.48 o 
   3   0   2      436.81      432.51      8.16 o 
   5   0   2      406.30      363.10     36.83 o 
   6   0   2      579.89      506.50     45.43 o 
   7   0   2      264.62      266.72     49.50 o 
   8   0   2      268.07      254.20     49.20 o 
   9   0   2        0.82        0.46     22.33 o 
  -9   1   2        3.46        0.00     47.28 o 
  -8   1   2      101.32       79.66     48.96 o 
  -7   1   2     1079.25     1284.30     55.16 o 
  -6   1   2        0.33        0.23     25.31 o 
  -5   1   2      461.66      407.34     33.07 o 
  -4   1   2     1018.70      963.09     24.94 o 
  -3   1   2       50.77       49.43     15.70 o 
  -2   1   2      663.36      678.29     16.49 o 
  -1   1   2       73.06       65.25      9.14 o 
   0   1   2      438.61      476.45     12.86 o 
   1   1   2     8230.97     8406.27     78.31 o 
   2   1   2      928.82      915.61     21.88 o 
   3   1   2     5142.23     4793.01     56.60 o 
   4   1   2     4396.09     4278.83     56.45 o 
   5   1   2       67.48        0.00     36.13 o 
   6   1   2     1224.17     1346.87     55.70 o 
   7   1   2      591.11      620.51     54.17 o 
   8   1   2      578.15      646.99     55.96 o 
  -9   2   2      519.33      475.01     53.29 o 
  -8   2   2       85.39       82.84     21.04 o 
  -7   2   2     1670.31     1657.89     61.98 o 
  -6   2   2     3176.97     3021.07     71.19 o 
  -5   2   2        7.17        0.00     29.76 o 
  -4   2   2      166.32      161.51     20.60 o 
  -3   2   2     4646.30     4310.95     52.30 o 
  -2   2   2    38344.21    41790.75     93.00 o 
  -1   2   2      706.08      771.53     16.63 o 
   0   2   2      102.50       97.10     17.36 o 
   1   2   2    10804.84    11148.43    119.25 o 
   2   2   2     2907.45     2699.42     37.61 o 
   3   2   2    13102.51    12937.61    128.48 o 
   4   2   2      292.41      246.74     26.03 o 
   5   2   2      990.82     1109.71     49.17 o 
   6   2   2      785.38      704.83     53.17 o 
   7   2   2      131.57       32.68     53.60 o 
   8   2   2        1.22        0.00     49.42 o 
  -9   3   2       90.16      135.46     47.23 o 
  -8   3   2        6.99        0.00     44.70 o 
  -7   3   2       26.11        0.00     40.27 o 
  -6   3   2       87.54       28.69     33.60 o 
  -5   3   2      129.17      132.43     29.37 o 
  -4   3   2      732.66      821.67     23.93 o 
  -3   3   2        2.12        0.00     13.75 o 
  -2   3   2      440.10      469.00     15.42 o 
  -1   3   2      165.37      198.36     14.22 o 
   0   3   2     1999.30     1940.17     89.03 o 
   1   3   2     2025.31     2212.74     37.70 o 
   2   3   2     2997.24     2840.27     41.96 o 
   3   3   2      114.21      177.61     23.39 o 
   4   3   2      103.52      116.37     26.29 o 
   5   3   2      504.81      492.54     45.60 o 
   6   3   2      862.70      807.99     55.28 o 
   7   3   2       32.03       31.32     51.76 o 
   8   3   2      361.50      352.50     55.25 o 
  -9   4   2      746.69      770.63     51.46 o 
  -8   4   2      192.50      204.92     46.19 o 
  -7   4   2      336.31      377.61     42.90 o 
  -6   4   2       70.36       62.39     33.10 o 
  -5   4   2     2014.22     2031.11     51.51 o 
  -4   4   2     2281.33     2218.98     39.12 o 
  -3   4   2     1894.05     1769.49     31.11 o 
  -2   4   2     1808.30     1712.12     29.11 o 
  -1   4   2      945.23     1147.70     24.73 o 
   0   4   2    10413.45    10033.75    101.39 o 
   1   4   2    13772.13    14204.76     47.55 o 
   2   4   2      873.38      861.33     29.56 o 
   3   4   2      741.27      622.44     31.50 o 
   4   4   2      412.30      345.27     31.14 o 
   5   4   2     1142.15     1280.99     54.23 o 
   6   4   2        5.55        5.88     21.60 o 
   7   4   2      383.08      379.70     10.18 o 
  -9   5   2        0.88        1.14     21.91 o 
  -8   5   2      145.27      158.92     44.69 o 
  -7   5   2      153.55      225.64     40.72 o 
  -6   5   2       47.78       12.52     32.81 o 
  -5   5   2        5.50       41.17     28.71 o 
  -4   5   2      327.79      267.55     20.45 o 
  -3   5   2       49.69       59.79     16.19 o 
  -2   5   2      268.45      317.08     17.79 o 
  -1   5   2      168.46      179.73     16.18 o 
   0   5   2      637.56      707.64     66.46 o 
   1   5   2     2306.29     2264.97     19.72 o 
   2   5   2       15.67        5.00     28.53 o 
   3   5   2     2253.08     2463.13     51.78 o 
   4   5   2      321.51      318.24     34.38 o 
   5   5   2     1866.09     1799.30     65.97 o 
   6   5   2      275.18      181.95     50.80 o 
   7   5   2       40.26       41.08     22.16 o 
  -9   6   2      488.00      461.75     50.11 o 
  -8   6   2        0.79        0.86     21.40 o 
  -7   6   2      522.48      467.84     44.57 o 
  -6   6   2     1123.79      932.54     45.05 o 
  -5   6   2     1201.46     1142.18     41.22 o 
  -4   6   2      140.80      114.68     20.57 o 
  -2   6   2     5768.89     5615.81     66.25 o 
  -1   6   2     2207.97     2449.17     39.32 o 
   0   6   2      975.05      917.22     45.01 o 
   1   6   2      691.57      769.56     37.33 o 
   2   6   2      693.16      666.72     39.02 o 
   3   6   2       10.68       49.30     31.80 o 
   4   6   2      107.45       98.84     33.79 o 
   5   6   2      111.87      113.00     21.75 o 
   6   6   2       10.63        0.00     51.16 o 
   7   6   2        2.26       52.05     56.10 o 
  -9   7   2       80.98       76.11     22.70 o 
  -8   7   2       11.04        0.00    189.96 o 
  -7   7   2      355.29      278.28     41.78 o 
  -6   7   2        3.66       28.92     36.14 o 
  -5   7   2      173.26      129.19     33.28 o 
  -4   7   2        0.26        1.74     21.07 o 
  -3   7   2       60.77       88.75     19.89 o 
  -2   7   2      477.54      504.63     24.14 o 
  -1   7   2      672.05      587.83     26.81 o 
   0   7   2      735.24      793.08     29.62 o 
   1   7   2      150.99      161.32     15.81 o 
   2   7   2     1187.45     1345.57     44.12 o 
   3   7   2      922.77      854.98     43.58 o 
   4   7   2      296.16      303.58     37.34 o 
   5   7   2        2.23       37.05     48.97 o 
   6   7   2       45.48       47.54     22.11 o 
  -8   8   2       10.49      102.05     48.10 o 
  -7   8   2       81.10        0.00    156.30 o 
  -6   8   2      329.20      431.22     41.20 o 
  -5   8   2      258.82      213.99     35.90 o 
  -3   8   2     1286.60     1222.62     31.13 o 
  -2   8   2    15088.30    13392.26    133.09 o 
  -1   8   2      901.72     1016.93     30.40 o 
   0   8   2       11.33        0.00     21.89 o 
   1   8   2      133.52       84.63     39.14 o 
   2   8   2     3141.38     2925.48     60.18 o 
   3   8   2      606.25      538.22     43.15 o 
   4   8   2      254.81      250.58      6.14 o 
   5   8   2        8.91        8.98     21.12 o 
  -8   9   2        5.62       75.96     48.16 o 
  -7   9   2       99.97       94.22     41.95 o 
  -6   9   2      380.57      366.59     41.90 o 
  -5   9   2       43.22      125.81     35.24 o 
  -4   9   2      421.17      507.03     29.36 o 
  -3   9   2       27.11       26.06     16.79 o 
  -2   9   2      575.88      619.53     29.52 o 
  -1   9   2      248.29      200.35     30.11 o 
   0   9   2       41.55       10.64    164.11 o 
   1   9   2      244.82      242.38      6.07 o 
   2   9   2      687.39      690.80     43.83 o 
   3   9   2      187.35      208.57     38.41 o 
   4   9   2       66.16       29.19     38.43 o 
   5   9   2      215.85      212.96     22.69 o 
  -7  10   2       31.36      112.56     42.37 o 
  -6  10   2       43.38       91.14     39.48 o 
  -5  10   2      825.03      821.79     46.09 o 
  -3  10   2       14.73       52.17     26.24 o 
  -2  10   2      112.00      106.19     15.65 o 
  -1  10   2      286.20      297.75     31.50 o 
   0  10   2      345.61      462.98     89.77 o 
   1  10   2       64.05      106.71     38.68 o 
   2  10   2       87.02      105.33     40.10 o 
   3  10   2      112.64      216.84     41.52 o 
   4  10   2       22.08        3.48     38.94 o 
  -7  11   2        5.19       35.19     42.94 o 
  -6  11   2       62.30       67.33     22.31 o 
  -5  11   2        8.04        6.93     21.72 o 
  -4  11   2      152.63      148.63     28.02 o 
  -3  11   2      271.74      296.87     29.86 o 
  -2  11   2       25.98       19.71     16.17 o 
  -1  11   2      214.19        0.00    146.78 o 
   0  11   2      748.16      790.86    215.46 o 
   1  11   2       24.32        9.09     38.81 o 
   3  11   2      195.36      194.30     15.68 o 
  -6  12   2       58.41       77.73     43.59 o 
  -5  12   2      528.49      556.71     46.75 o 
  -4  12   2       27.22        0.00    117.54 o 
  -3  12   2        1.79        0.00    121.62 o 
  -2  12   2      506.45      583.51     36.79 o 
  -1  12   2      172.57      144.02     39.76 o 
   0  12   2      411.93      438.74     42.27 o 
   1  12   2      101.92       35.05    159.51 o 
  -4  13   2       69.00       66.57     15.98 o 
  -3  13   2      229.46      159.11     33.96 o 
  -2  13   2       21.64       82.02     38.09 o 
  -1  13   2      156.87       78.43     44.74 o 
  -1 -13   3        4.18        8.67     39.93 o 
   0 -13   3      224.87      121.79    119.41 o 
   1 -13   3      410.63      415.22      7.70 o 
   2 -13   3       39.01       42.63     16.05 o 
   3 -13   3       60.37       50.98     28.98 o 
   4 -13   3      203.52      242.84     31.15 o 
   5 -13   3      237.58      236.74     44.88 o 
  -2 -12   3      169.35      186.52     44.79 o 
  -1 -12   3       16.30        0.00     41.78 o 
   0 -12   3       69.70      215.40    164.50 o 
   1 -12   3      146.75      144.25     15.56 o 
   2 -12   3      658.17      547.81     33.35 o 
   3 -12   3        2.43       96.61    111.70 o 
   4 -12   3       77.03      125.74     28.29 o 
   5 -12   3       30.32       30.32     22.74 o 
   6 -12   3      445.48      482.92     48.47 o 
  -4 -11   3      204.66      178.29     40.09 o 
  -3 -11   3      172.51      217.15     40.22 o 
  -2 -11   3      341.79      410.06     42.54 o 
  -1 -11   3      660.07      679.57     10.15 o 
   0 -11   3       62.47       89.86    149.44 o 
   1 -11   3       30.81       60.16    114.36 o 
   2 -11   3        4.64        0.00     25.82 o 
   3 -11   3      534.63      605.11     28.27 o 
   4 -11   3      242.19      270.07     29.78 o 
   5 -11   3      675.65      850.76     49.28 o 
   6 -11   3        0.42        0.28     25.00 o 
   7 -11   3      174.06      151.16     48.96 o 
  -5 -10   3       60.86      118.89     50.23 o 
  -3 -10   3       35.77        0.00     35.72 o 
  -2 -10   3      382.19      360.63     44.26 o 
  -1 -10   3      176.15      173.81     16.46 o 
   0 -10   3       22.62       21.28     15.12 o 
   1 -10   3      155.39      124.48     25.92 o 
   2 -10   3       80.07      177.67     97.92 o 
   3 -10   3      543.22      567.19     28.34 o 
   4 -10   3      357.38      315.39     27.70 o 
   5 -10   3        4.99        5.29     24.80 o 
   6 -10   3      757.78      807.53     51.44 o 
   7 -10   3       99.55      148.97     47.24 o 
  -5  -9   3      727.15      725.30     14.14 o 
  -4  -9   3        1.21        1.73     15.77 o 
  -3  -9   3      444.00      351.25     38.46 o 
  -2  -9   3     2411.95     2573.09     55.81 o 
  -1  -9   3     1611.74     1625.63     15.19 o 
   0  -9   3        4.34        0.00     18.49 o 
   1  -9   3       32.16       71.80     22.57 o 
   2  -9   3     3257.72     2824.26     46.43 o 
   3  -9   3     1805.57     1707.48     37.80 o 
   4  -9   3       91.39      118.63     25.12 o 
   5  -9   3        0.70       34.96     38.19 o 
   6  -9   3      582.84      679.99     46.72 o 
   7  -9   3       37.31       39.92     46.45 o 
   8  -9   3       21.24      207.13    200.02 o 
  -6  -8   3        5.42        6.46     21.54 o 
  -5  -8   3       63.12       63.39     22.96 o 
  -4  -8   3      338.89      362.29     36.14 o 
  -3  -8   3       48.70       20.90     32.63 o 
  -2  -8   3        3.35        3.80     17.25 o 
  -1  -8   3      482.74      477.77    163.73 o 
   0  -8   3      194.09      201.29     17.06 o 
   1  -8   3      541.02      439.21     22.25 o 
   2  -8   3       59.23       86.86     20.32 o 
   3  -8   3     1865.07     1760.02     37.85 o 
   4  -8   3      231.15      275.12     25.84 o 
   5  -8   3      203.11      214.78     37.37 o 
   6  -8   3        3.78        4.01     24.85 o 
   7  -8   3      244.13      178.21     45.98 o 
   8  -8   3      107.96      162.89     51.47 o 
  -7  -7   3       35.33        0.00     57.28 o 
  -6  -7   3       10.56        9.14     21.45 o 
  -5  -7   3      511.11      567.12     51.28 o 
  -4  -7   3     3587.86     3375.96     58.96 o 
  -3  -7   3      606.61      569.76     36.06 o 
  -2  -7   3     1586.10     1618.00     40.47 o 
  -1  -7   3       15.21        0.00     26.64 o 
   0  -7   3     2560.06     2623.34     81.98 o 
   1  -7   3     1803.95     1667.02     30.59 o 
   2  -7   3     3335.59     3409.29     47.84 o 
   3  -7   3      147.78      107.42     20.30 o 
   4  -7   3      379.06      427.20     26.78 o 
   5  -7   3       70.89       67.03     35.08 o 
   6  -7   3      105.21      115.33     39.31 o 
   7  -7   3       36.85       36.37     22.08 o 
   8  -7   3       18.87       20.11     21.08 o 
  -7  -6   3      132.91      133.59     54.06 o 
  -6  -6   3      428.38      468.10     50.78 o 
  -5  -6   3      280.37      204.82     47.62 o 
  -4  -6   3      919.84      812.82     35.56 o 
  -3  -6   3       33.90       63.60     28.44 o 
  -2  -6   3       66.32       63.21     27.09 o 
  -1  -6   3      235.59      270.77     13.31 o 
   0  -6   3     1721.11     1822.20     15.97 o 
   1  -6   3     4065.55     4031.41     53.39 o 
   2  -6   3      860.59      944.16     26.12 o 
   3  -6   3       18.97       48.61     18.35 o 
   4  -6   3      399.08      416.69     25.58 o 
   5  -6   3       85.88        2.39     33.49 o 
   6  -6   3     1469.80     1308.16     50.39 o 
   7  -6   3        2.87        3.03     25.14 o 
   8  -6   3       30.30       39.03     49.79 o 
   9  -6   3      124.62      129.60     51.74 o 
  -8  -5   3       68.19       62.82     20.96 o 
  -7  -5   3      131.34      107.54     55.14 o 
  -6  -5   3      148.44       74.68     46.97 o 
  -5  -5   3     2072.84     2073.75     23.39 o 
  -4  -5   3     3067.76     2985.85     50.29 o 
  -3  -5   3       10.70        0.00     25.14 o 
  -2  -5   3       31.75       84.14     23.96 o 
  -1  -5   3     2710.86     2894.71    254.25 o 
   0  -5   3    13905.69    13970.55     45.92 o 
   1  -5   3      874.11      883.18     21.50 o 
   2  -5   3        6.55        8.31     15.74 o 
   3  -5   3     2496.27     2524.16     38.35 o 
   4  -5   3     3432.99     3578.06     51.52 o 
   5  -5   3       84.37       49.08     32.19 o 
   6  -5   3       25.11       24.18     21.90 o 
   7  -5   3        4.18        0.00     43.05 o 
   8  -5   3       56.91       40.87     48.94 o 
   9  -5   3      175.08      213.89     52.13 o 
  -8  -4   3      275.58      171.80     53.15 o 
  -7  -4   3      378.16      326.01     53.48 o 
  -6  -4   3      230.50      140.23     47.62 o 
  -5  -4   3      580.94      497.61     45.16 o 
  -4  -4   3      271.29      339.12     27.77 o 
  -3  -4   3       28.97       33.77     15.84 o 
  -2  -4   3        2.80       26.72     19.64 o 
  -1  -4   3       36.67       87.31     20.06 o 
   0  -4   3     1104.45     1133.32     55.38 o 
   1  -4   3      263.64      316.64     16.32 o 
   2  -4   3     3453.49     3812.36     48.49 o 
   3  -4   3     2135.33     2165.78     35.14 o 
   4  -4   3      986.74     1045.11     30.42 o 
   5  -4   3     1618.53     1667.29     53.19 o 
   6  -4   3     2662.29     2712.49     27.78 o 
   7  -4   3      114.13      100.09     45.10 o 
   8  -4   3      514.15      665.03     51.99 o 
   9  -4   3       80.20      196.32     49.69 o 
  -8  -3   3       15.34       73.78     49.52 o 
  -7  -3   3      575.66      588.97     55.51 o 
  -6  -3   3      688.20      719.69     49.14 o 
  -5  -3   3     2469.28     2537.06     67.01 o 
  -4  -3   3      171.61      171.24     24.72 o 
  -3  -3   3     4933.94     4846.57     64.50 o 
  -2  -3   3     5028.07     5170.87     61.45 o 
  -1  -3   3     5103.04     5728.78     66.44 o 
   0  -3   3     6414.18     6529.54     30.93 o 
   1  -3   3      184.23      178.60     13.77 o 
   2  -3   3     5484.81     5298.00     65.59 o 
   3  -3   3     2992.15     2868.45     39.42 o 
   4  -3   3      271.84      253.69     23.01 o 
   5  -3   3      636.76      636.06     39.21 o 
   6  -3   3     1109.00     1112.70     48.32 o 
   7  -3   3      952.47     1002.46     55.97 o 
   8  -3   3       49.97        0.00     49.07 o 
   9  -3   3       55.79        0.00     51.33 o 
  -9  -2   3      216.85      161.99     53.09 o 
  -8  -2   3      251.93      242.80      8.16 o 
  -7  -2   3       18.40       15.53     23.07 o 
  -6  -2   3      559.14      524.70     48.06 o 
  -5  -2   3      226.80      285.60     38.19 o 
  -4  -2   3       25.26       45.51     21.48 o 
  -3  -2   3      363.25      275.21     21.78 o 
  -2  -2   3        5.61       46.50     17.62 o 
  -1  -2   3      993.31     1118.28     22.48 o 
   0  -2   3    12209.13    11793.93    341.35 o 
   1  -2   3     8603.34     8557.92     88.82 o 
   2  -2   3     1526.02     1542.46     26.63 o 
   3  -2   3     4087.39     4105.06     24.93 o 
   4  -2   3       72.26       40.88     21.02 o 
   5  -2   3      537.07      622.54     39.01 o 
   6  -2   3       16.98       16.71     22.22 o 
   7  -2   3      824.62      845.10     56.03 o 
   8  -2   3       40.51       42.91     22.47 o 
   9  -2   3        2.53        0.00    198.22 o 
  -9  -1   3       15.59      130.41     51.57 o 
  -8  -1   3      387.59      330.40     49.40 o 
  -7  -1   3     1340.53     1524.23     63.08 o 
  -6  -1   3       58.68       83.88     39.13 o 
  -5  -1   3       87.59      136.52     33.45 o 
  -4  -1   3     2046.00     2085.53     37.30 o 
  -3  -1   3     6137.18     5855.96     69.27 o 
  -2  -1   3     7996.39     7287.66     75.42 o 
  -1  -1   3      542.96      620.94     17.70 o 
   0  -1   3     3264.85     2864.62    180.93 o 
   1  -1   3     3375.95     3221.15     41.47 o 
   2  -1   3     7377.86     7141.68     69.72 o 
   3  -1   3     2079.87     2114.34     17.81 o 
   4  -1   3       60.31       75.33     21.26 o 
   5  -1   3       12.26       11.11     22.90 o 
   6  -1   3      799.13      742.73     47.85 o 
   7  -1   3      260.37      249.40     47.62 o 
   8  -1   3        3.92        0.00     50.40 o 
   9  -1   3        3.46        0.00     51.90 o 
  -9   0   3       24.95       77.06     49.40 o 
  -8   0   3      191.13      188.15     23.05 o 
  -7   0   3      544.03      571.90     49.07 o 
  -6   0   3       13.30       67.33     38.85 o 
  -5   0   3       19.44       13.33     22.69 o 
  -4   0   3     1525.36     1543.80     31.78 o 
  -3   0   3       90.58       78.79     15.96 o 
  -2   0   3     2087.57     1916.40     28.80 o 
  -1   0   3      119.27       84.63     11.92 o 
   0   0   3     2858.03     2689.15    125.72 o 
   1   0   3    19768.81    18654.18    183.01 o 
   2   0   3     1478.06     1410.15     27.80 o 
   3   0   3     6739.94     6811.60     30.99 o 
   4   0   3     1198.08     1160.04     30.81 o 
   5   0   3      865.86      914.47     42.74 o 
   6   0   3       15.96        0.00     40.09 o 
   7   0   3       98.14      212.74     48.61 o 
   8   0   3       12.19        0.00     46.51 o 
  -9   1   3       91.07       90.52     21.07 o 
  -8   1   3      234.27      248.91     48.62 o 
  -7   1   3      141.23      171.15     43.89 o 
  -6   1   3      811.01      970.66     45.05 o 
  -5   1   3     4951.44     4391.59     80.16 o 
  -4   1   3     5322.67     5070.49     58.70 o 
  -3   1   3     1428.49     1423.56     15.15 o 
  -2   1   3      887.48      834.18     18.49 o 
  -1   1   3     6612.61     5886.67     69.10 o 
   0   1   3    16280.10    15215.18    189.96 o 
   1   1   3     4133.14     4119.20     47.37 o 
   2   1   3     1180.63     1153.76     25.72 o 
   3   1   3     3879.92     4017.23     54.55 o 
   4   1   3     2991.71     2705.41     46.92 o 
   5   1   3       14.08        0.00     36.29 o 
   6   1   3       35.03       33.91     21.04 o 
   7   1   3       89.89       91.24     22.41 o 
   8   1   3       40.60       91.84     49.34 o 
  -9   2   3        0.93        1.86     24.58 o 
  -8   2   3       93.49       94.65     22.43 o 
  -7   2   3      703.00      724.94     47.39 o 
  -6   2   3      242.56      326.05     37.41 o 
  -5   2   3      165.89      105.49     32.36 o 
  -4   2   3      440.34      497.58     22.29 o 
  -3   2   3      122.54      117.95     16.46 o 
  -2   2   3     3264.76     3032.27     36.77 o 
  -1   2   3      899.12      954.14     20.50 o 
   0   2   3    13538.17    12726.67    235.30 o 
   1   2   3        4.60        5.08     17.37 o 
   2   2   3      150.43      122.40     20.71 o 
   3   2   3       76.61       66.14     22.13 o 
   4   2   3      802.52      657.57     30.43 o 
   5   2   3     2729.03     2699.39     67.74 o 
   6   2   3      327.30      390.59     47.73 o 
   7   2   3        1.75        0.00     51.31 o 
   8   2   3      613.70      645.94     57.24 o 
  -9   3   3        4.68       19.25     45.86 o 
  -8   3   3      206.60      167.13     46.98 o 
  -7   3   3       72.65       68.50     40.14 o 
  -6   3   3       24.04       22.64     22.48 o 
  -5   3   3     1588.15     1505.87     44.92 o 
  -4   3   3     1440.63     1482.66     31.47 o 
  -3   3   3      897.08      774.57     21.44 o 
  -2   3   3     1636.69     1472.89     25.32 o 
  -1   3   3     9683.68     9947.62    108.74 o 
   0   3   3    16671.28    15943.45    376.53 o 
   1   3   3      835.50      845.22     25.97 o 
   2   3   3      298.93      241.10     22.77 o 
   3   3   3     4272.62     4268.73     55.98 o 
   4   3   3     2163.18     2075.40     43.35 o 
   5   3   3      672.71      559.85     47.96 o 
   6   3   3      171.30       89.92     49.33 o 
   7   3   3      225.36      194.78     54.92 o 
   8   3   3       21.10      242.06    186.37 o 
  -9   4   3       15.23       35.28     44.63 o 
  -8   4   3      466.11      451.46     46.23 o 
  -7   4   3      275.04      390.02     41.75 o 
  -6   4   3      408.40      420.14     37.58 o 
  -5   4   3      124.56      143.80     30.14 o 
  -4   4   3     1069.17     1006.90     27.65 o 
  -3   4   3      899.48      934.80     23.01 o 
  -2   4   3     1244.82     1240.68     24.31 o 
  -1   4   3      292.34      305.53     16.90 o 
   0   4   3      697.83      839.75     63.55 o 
   1   4   3     2584.89     2605.92     19.78 o 
   2   4   3     3170.46     3259.16     49.28 o 
   3   4   3     1188.36     1288.81     38.48 o 
   4   4   3       71.03      124.60     30.02 o 
   5   4   3      612.30      537.57     48.10 o 
   6   4   3      357.24      401.91     51.23 o 
   7   4   3      434.85      464.19     60.61 o 
  -9   5   3       52.06        0.00     45.24 o 
  -8   5   3      156.07      153.33     21.50 o 
  -7   5   3      878.33      846.02     47.89 o 
  -6   5   3        5.47        5.08     25.41 o 
  -5   5   3       37.59       73.24     28.95 o 
  -4   5   3     1070.02     1116.81     27.80 o 
  -3   5   3    11504.68    11678.28    115.33 o 
  -2   5   3      340.22      355.39     19.38 o 
  -1   5   3     1408.34     1421.34     28.10 o 
   0   5   3      543.68      623.01     70.81 o 
   1   5   3     1792.32     2094.60     44.14 o 
   2   5   3     1014.41     1046.03     33.80 o 
   3   5   3      660.30      537.77     35.31 o 
   4   5   3       92.62       71.12     34.47 o 
   5   5   3       24.26       36.03     43.89 o 
   6   5   3      183.87      131.71     52.17 o 
   7   5   3      137.50       75.37     58.88 o 
  -9   6   3       52.15       66.09     46.01 o 
  -8   6   3      457.81      357.49     50.00 o 
  -7   6   3      439.59      451.07     10.85 o 
  -6   6   3       55.39       49.36     23.00 o 
  -5   6   3       19.77       19.87     22.46 o 
  -4   6   3       13.32       38.14     19.89 o 
  -3   6   3      606.92      631.00     23.00 o 
  -2   6   3      507.84      551.65     22.04 o 
  -1   6   3      242.45      245.18     20.34 o 
   0   6   3     1359.64     1584.67     88.86 o 
   1   6   3     2335.67     2534.61    585.12 o 
   2   6   3      280.74      297.97     35.73 o 
   3   6   3      525.51      613.69     37.99 o 
   4   6   3      109.69      120.65     35.85 o 
   5   6   3      348.94      448.68     53.05 o 
   6   6   3      101.46       77.48     53.08 o 
  -9   7   3        2.17        0.00     44.26 o 
  -8   7   3      505.26      662.89     50.45 o 
  -7   7   3       35.83       33.45     21.43 o 
  -6   7   3     1839.22     1845.15     60.27 o 
  -5   7   3     1488.11     1478.53     49.44 o 
  -4   7   3     1423.16     1387.46     33.77 o 
  -3   7   3      335.95      266.52     22.42 o 
  -2   7   3       55.88       49.65     21.71 o 
  -1   7   3      185.00      186.20     22.10 o 
   0   7   3     2593.69     2832.62     85.68 o 
   1   7   3      983.93      967.23     12.78 o 
   2   7   3      566.39      554.18      8.55 o 
   3   7   3       87.06       96.30     34.52 o 
   4   7   3      865.14      922.83     42.98 o 
   5   7   3        7.73        6.66     22.95 o 
   6   7   3      267.18      233.62     55.73 o 
  -8   8   3      149.53      174.78     47.61 o 
  -7   8   3      118.67      131.60     42.03 o 
  -6   8   3      246.70      235.32     39.03 o 
  -5   8   3        5.12        0.00     33.66 o 
  -4   8   3      100.30       67.60     25.15 o 
  -3   8   3      127.12      112.69     23.38 o 
  -2   8   3       28.48       53.23     24.14 o 
  -1   8   3      275.67      266.25     27.84 o 
   0   8   3     2510.16     2699.89    123.08 o 
   1   8   3       19.85       78.99     41.58 o 
   2   8   3      634.27      520.33     43.10 o 
   3   8   3       37.03       53.45     36.43 o 
   4   8   3      882.88     1005.46     44.62 o 
   5   8   3      543.04      668.32     59.41 o 
  -8   9   3       20.17       17.22     21.30 o 
  -7   9   3       48.86      109.85     41.93 o 
  -6   9   3       71.12       85.20     39.04 o 
  -5   9   3       45.93       84.19     37.03 o 
  -4   9   3      325.00      251.90     27.68 o 
  -3   9   3     1133.29     1014.82     34.79 o 
  -2   9   3       22.97        0.00     26.94 o 
  -1   9   3      990.18      998.53     35.01 o 
   0   9   3     2536.75     2616.78    279.35 o 
   1   9   3      147.90       55.39     41.41 o 
   2   9   3      242.77      182.90     39.40 o 
   3   9   3     1286.41     1342.12     48.08 o 
   4   9   3      423.28      468.24     40.05 o 
  -7  10   3       25.83       25.34     20.90 o 
  -6  10   3        0.78      115.98    155.53 o 
  -5  10   3        9.73        9.62     21.14 o 
  -4  10   3       41.66        0.00    107.45 o 
  -3  10   3      116.07      114.89     27.88 o 
  -2  10   3     1485.41     1366.06     39.95 o 
  -1  10   3       56.15      139.00    116.02 o 
   0  10   3      122.95       76.67     30.06 o 
   1  10   3      183.81      186.93     16.21 o 
   2  10   3      858.75      799.03     44.85 o 
   3  10   3       22.09       21.53     15.52 o 
  -7  11   3      110.41       85.62     46.18 o 
  -6  11   3        6.69        0.00     42.00 o 
  -5  11   3       15.00      311.90    154.50 o 
  -4  11   3      197.62      301.36     29.87 o 
  -3  11   3     1161.91     1168.73     38.14 o 
  -2  11   3      115.89      301.61    145.27 o 
  -1  11   3      263.92      282.86     36.28 o 
   0  11   3      143.63      194.58    162.95 o 
   1  11   3      377.51      378.12      7.11 o 
   2  11   3       49.82       47.28     15.76 o 
  -6  12   3       48.43        0.00    154.77 o 
  -5  12   3        0.84        0.00     42.82 o 
  -4  12   3       28.45       27.50     15.89 o 
  -3  12   3      218.96      170.11     31.99 o 
  -2  12   3       88.91       74.74    129.26 o 
  -1  12   3       28.54        0.00     38.25 o 
   0  12   3      142.53      127.76     40.31 o 
   1  12   3      171.74      170.84     16.49 o 
  -3  13   3      336.35      309.93     36.55 o 
  -2  13   3      101.61      285.01    147.26 o 
  -1 -13   4       41.54      131.53    178.74 o 
   0 -13   4       49.97       15.78     92.71 o 
   1 -13   4       53.88       53.54     15.86 o 
   2 -13   4      144.40      146.60     16.17 o 
   3 -13   4      418.07      460.69     31.66 o 
   4 -13   4      106.77       37.57     31.08 o 
  -3 -12   4      526.69      628.42     43.37 o 
  -2 -12   4     1106.35     1301.03     51.36 o 
  -1 -12   4       33.46        0.00    262.04 o 
   0 -12   4      171.36      217.18     30.75 o 
   1 -12   4     1821.13     1551.24     46.96 o 
   2 -12   4     1071.77     1206.48     37.22 o 
   3 -12   4      681.22      746.54     32.75 o 
   4 -12   4        0.85        0.72     17.45 o 
   5 -12   4      286.93      331.03     47.87 o 
   6 -12   4      142.63      140.66     47.72 o 
  -4 -11   4       22.81       44.22     37.41 o 
  -3 -11   4      255.00      254.31     40.66 o 
  -2 -11   4       35.02        0.00     39.75 o 
  -1 -11   4       63.64       60.25     20.70 o 
   0 -11   4       34.69       23.81     19.58 o 
   1 -11   4       48.28       97.92     28.03 o 
   2 -11   4      762.71      847.31     32.31 o 
   3 -11   4      199.40      190.57     16.54 o 
   4 -11   4       80.80       86.04     15.80 o 
   5 -11   4      116.44      170.60     45.82 o 
   6 -11   4      209.82      196.56     47.85 o 
  -5 -10   4      445.07      348.10     50.48 o 
  -4 -10   4       13.54        0.00     35.32 o 
  -3 -10   4     1197.12     1320.65     43.52 o 
  -2 -10   4      108.29      169.11     37.65 o 
  -1 -10   4      667.45      652.51    201.63 o 
   0 -10   4     2390.33     2352.09     87.94 o 
   1 -10   4      574.78      583.86      9.48 o 
   2 -10   4       90.97      123.54     27.08 o 
   3 -10   4        5.82        5.90     16.18 o 
   4 -10   4      219.36      177.83     27.83 o 
   5 -10   4      187.31      229.50     42.86 o 
   6 -10   4        1.20        0.00     45.31 o 
   7 -10   4       62.66       47.80     48.29 o 
  -5  -9   4       41.09        0.00     46.56 o 
  -4  -9   4       26.30       30.74     34.99 o 
  -3  -9   4       48.83       61.77     31.75 o 
  -2  -9   4      259.65      309.92     35.04 o 
  -1  -9   4      709.47      680.96    144.73 o 
   0  -9   4      148.15      199.11     36.35 o 
   1  -9   4     1317.53     1214.43     32.61 o 
   2  -9   4      119.82      124.28     24.46 o 
   3  -9   4      132.82      154.33     23.21 o 
   4  -9   4      480.88      484.69     29.19 o 
   5  -9   4      857.23      941.59     48.20 o 
   6  -9   4      137.97       86.00     45.51 o 
   7  -9   4        0.68        0.00     47.49 o 
   8  -9   4        0.56        0.00     53.47 o 
  -6  -8   4      321.48      287.51     51.04 o 
  -5  -8   4     1624.86     1760.66     62.94 o 
  -4  -8   4      123.10      179.59     33.37 o 
  -3  -8   4        0.53        0.00     30.68 o 
  -2  -8   4     2392.79     2600.48     53.91 o 
  -1  -8   4     5371.73     5035.88   1416.17 o 
   0  -8   4     3225.92     3261.51     68.03 o 
   1  -8   4      267.34      242.17     21.96 o 
   3  -8   4      713.65      759.70     28.25 o 
   4  -8   4     1281.92     1246.62     35.51 o 
   5  -8   4        6.26       29.15     36.95 o 
   6  -8   4      986.09     1149.62     54.13 o 
   7  -8   4        5.23        4.75     22.07 o 
   8  -8   4      164.57      159.95     22.95 o 
  -7  -7   4        2.34        2.10     24.25 o 
  -6  -7   4       77.72        0.00     48.58 o 
  -5  -7   4      683.85      645.13     52.50 o 
  -4  -7   4        4.78       42.03     31.25 o 
  -3  -7   4      101.68      166.63     32.97 o 
  -2  -7   4     2482.47     2626.53     53.59 o 
  -1  -7   4      546.14      517.90    103.82 o 
   0  -7   4     1009.92     1063.93     55.19 o 
   1  -7   4      105.55       71.08     18.84 o 
   2  -7   4     1846.77     1780.30     35.19 o 
   3  -7   4     1584.37     1562.60     34.26 o 
   4  -7   4      518.98      477.50     29.15 o 
   5  -7   4     1020.82     1033.94     47.20 o 
   6  -7   4      185.64      249.37     45.32 o 
   7  -7   4        5.19        5.56     22.95 o 
   8  -7   4      167.82      166.33     21.77 o 
  -7  -6   4      163.63      311.33     56.65 o 
  -6  -6   4     1030.35      832.14     55.90 o 
  -5  -6   4      573.61      638.83     49.79 o 
  -4  -6   4      297.99      302.78     32.49 o 
  -3  -6   4     3238.49     3511.49     60.17 o 
  -2  -6   4     3688.27     3869.24     57.01 o 
  -1  -6   4     1176.21     1282.13     67.61 o 
   0  -6   4      163.89      159.98     14.75 o 
   1  -6   4     2073.29     1918.26     34.98 o 
   2  -6   4     6209.43     6767.69     78.43 o 
   3  -6   4      140.59      123.57     19.79 o 
   4  -6   4     1547.13     1456.50     34.40 o 
   5  -6   4      737.07      768.25     43.70 o 
   6  -6   4     2700.60     2324.05     65.45 o 
   7  -6   4      208.68      210.21     21.18 o 
   8  -6   4       41.25       19.66     53.69 o 
  -8  -5   4        6.77        0.00     49.15 o 
  -7  -5   4       14.41      121.30     52.10 o 
  -6  -5   4       43.74       21.27     46.13 o 
  -5  -5   4       78.52       56.85     42.63 o 
  -4  -5   4       34.41       29.71     16.82 o 
  -3  -5   4      231.86      220.56     28.58 o 
  -2  -5   4     1104.08     1154.41     33.21 o 
  -1  -5   4       14.12        8.78     15.53 o 
   0  -5   4       73.34       92.82     13.02 o 
   1  -5   4      524.94      637.13     19.07 o 
   2  -5   4    14811.65    15187.76    149.42 o 
   3  -5   4      384.46      428.67     20.92 o 
   4  -5   4       25.26       58.85     21.23 o 
   5  -5   4      495.78      637.49     39.62 o 
   6  -5   4     2403.85     2404.00     25.68 o 
   7  -5   4      248.21      122.38     46.35 o 
   8  -5   4        9.99       66.55     50.10 o 
   9  -5   4        0.58        0.00    197.15 o 
  -8  -4   4      736.76      805.60     58.00 o 
  -7  -4   4       40.73       21.20     53.12 o 
  -6  -4   4      371.80      371.64     10.23 o 
  -5  -4   4     1303.60     1365.16     54.32 o 
  -4  -4   4      133.50      168.64     26.70 o 
  -3  -4   4     6543.14     6744.23     77.25 o 
  -2  -4   4      495.14      447.55     25.81 o 
  -1  -4   4      591.11      590.14      8.94 o 
   0  -4   4      543.95      559.29     16.34 o 
   1  -4   4     2230.69     2402.89     35.64 o 
   2  -4   4     2571.81     2649.38     38.43 o 
   3  -4   4       23.09       36.60     17.32 o 
   4  -4   4      398.78      483.19     27.35 o 
   5  -4   4      578.19      626.44     39.17 o 
   6  -4   4       61.72        4.79     39.13 o 
   7  -4   4        2.50       61.50    165.75 o 
   8  -4   4      274.44      279.19     52.44 o 
   9  -4   4       20.20       20.31     21.06 o 
  -8  -3   4        0.08        0.45     22.50 o 
  -7  -3   4       69.93       69.11     50.66 o 
  -6  -3   4       28.88        0.00     43.69 o 
  -5  -3   4      156.73      195.80     39.65 o 
  -4  -3   4       75.42       44.76     26.20 o 
  -3  -3   4      486.08      489.37      8.71 o 
  -2  -3   4      605.79      703.53     24.26 o 
  -1  -3   4     5831.82     6200.24     74.44 o 
   0  -3   4      719.87      832.09     78.41 o 
   1  -3   4       55.67       62.40     13.10 o 
   2  -3   4     5743.14     5206.57     57.73 o 
   3  -3   4        2.30        1.94     16.30 o 
   4  -3   4     2148.73     2354.02     40.76 o 
   5  -3   4      265.57      261.73     36.47 o 
   6  -3   4     1201.98     1092.51     50.32 o 
   7  -3   4      170.61      232.30     45.57 o 
   8  -3   4        4.26        0.00     50.36 o 
   9  -3   4      343.83      385.18     53.74 o 
  -9  -2   4      224.58      321.36     55.85 o 
  -8  -2   4      128.24       75.06     50.38 o 
  -7  -2   4      195.33      195.74     49.19 o 
  -6  -2   4     1466.97     1539.28     56.80 o 
  -5  -2   4     5827.09     5570.96     96.57 o 
  -4  -2   4       49.04        7.13     22.69 o 
  -3  -2   4     1723.48     1857.94     34.59 o 
  -2  -2   4     6660.47     6376.08     69.76 o 
  -1  -2   4    33307.81    36171.68     73.55 o 
   0  -2   4    12060.51    10782.53    332.05 o 
   1  -2   4     2026.56     2016.90     29.95 o 
   2  -2   4     1600.77     1774.77     29.08 o 
   3  -2   4     3856.22     3820.10     23.62 o 
   4  -2   4     3005.44     3084.23     48.90 o 
   5  -2   4      315.56      318.13     37.54 o 
   6  -2   4        2.36       47.80     39.04 o 
   7  -2   4        1.99       71.20     44.95 o 
   8  -2   4      222.33      303.24     53.06 o 
  -9  -1   4        5.52       89.59     50.10 o 
  -8  -1   4       75.95       75.62     46.08 o 
  -7  -1   4       18.71       16.47     22.53 o 
  -6  -1   4      271.90      303.68     41.90 o 
  -5  -1   4     2659.07     2599.19     65.93 o 
  -4  -1   4       30.84       19.71     15.69 o 
  -3  -1   4       54.25       26.27     16.90 o 
  -2  -1   4     2606.44     2615.49     36.34 o 
  -1  -1   4    40712.90    44625.27     84.63 o 
   0  -1   4    12540.61    11864.77    864.94 o 
   1  -1   4       84.75       79.15     13.26 o 
   2  -1   4     1260.30     1247.48     25.75 o 
   3  -1   4     8653.63     8719.87     37.29 o 
   4  -1   4      884.00      869.62     29.42 o 
   5  -1   4      685.30      661.60     42.16 o 
   6  -1   4      672.32      627.29     47.50 o 
   7  -1   4      444.53      396.04     50.58 o 
   8  -1   4      162.82      206.18     50.41 o 
  -9   0   4       54.56       50.62     21.01 o 
  -8   0   4      721.42      630.28     51.39 o 
  -7   0   4       44.43      142.14     45.13 o 
  -6   0   4     1890.10     1885.70     56.70 o 
  -5   0   4      421.65      394.57     35.09 o 
  -4   0   4      535.26      509.47     24.16 o 
  -3   0   4     2609.18     2565.18     19.52 o 
  -2   0   4     2422.48     2317.08     32.55 o 
  -1   0   4     6156.32     5655.94     62.81 o 
   0   0   4       57.80       40.62     14.97 o 
   1   0   4      263.39      238.36     16.39 o 
   2   0   4     1334.85     1189.05     24.67 o 
   3   0   4       61.88       62.77     15.45 o 
   4   0   4     3413.17     3161.90     49.75 o 
   5   0   4      163.94      212.38     37.88 o 
   6   0   4      244.93      315.53     44.51 o 
   7   0   4        4.42       25.08     48.36 o 
   8   0   4      356.18      399.15     51.49 o 
  -9   1   4      590.71      693.21     55.44 o 
  -8   1   4      178.42      195.66     50.04 o 
  -7   1   4       67.28      115.88     43.07 o 
  -6   1   4      140.79      125.70     36.85 o 
  -5   1   4      483.77      380.84     34.09 o 
  -4   1   4      928.43      957.32     27.08 o 
  -3   1   4     2924.41     2936.41     21.39 o 
  -2   1   4     1636.03     1519.42     25.27 o 
  -1   1   4      369.87      363.55     16.84 o 
   0   1   4      229.57      178.71     15.34 o 
   1   1   4     2477.07     2580.06     38.78 o 
   2   1   4     5032.78     4435.27     54.23 o 
   3   1   4     1245.95     1352.13     32.87 o 
   4   1   4       30.71       45.02     24.50 o 
   5   1   4      857.13      916.71     48.58 o 
   6   1   4     2225.55     2113.77     68.91 o 
   7   1   4       69.28       94.56     51.79 o 
   8   1   4       15.84       80.21     48.97 o 
  -9   2   4      358.87      347.56      9.61 o 
  -8   2   4     1802.19     1727.92     65.44 o 
  -7   2   4       18.03        0.00     40.44 o 
  -6   2   4      111.63       66.99     35.29 o 
  -5   2   4      542.10      556.70     36.21 o 
  -4   2   4    12042.60    12390.34     41.54 o 
  -3   2   4     3328.22     2943.01     38.87 o 
  -2   2   4     1052.96     1136.39     24.72 o 
  -1   2   4     4165.87     4198.91     47.70 o 
   0   2   4     1277.48     1319.94     30.17 o 
   1   2   4     1711.71     1697.75     31.47 o 
   2   2   4     3347.77     3218.58     45.09 o 
   3   2   4       11.88       22.23     23.41 o 
   4   2   4      904.76     1005.79     33.78 o 
   5   2   4      685.23      607.38     45.72 o 
   6   2   4      294.29      338.37     47.55 o 
   7   2   4      368.17      492.06     57.67 o 
   8   2   4        1.23        1.28     21.12 o 
  -9   3   4        3.27       33.25     45.52 o 
  -8   3   4      465.45      493.25     50.02 o 
  -7   3   4        5.13        0.00     39.34 o 
  -6   3   4       62.65       67.85     21.25 o 
  -5   3   4     1408.52     1569.04     45.00 o 
  -4   3   4      479.21      427.08     22.49 o 
  -3   3   4       92.15      123.42     17.12 o 
  -2   3   4        8.20        0.29     14.89 o 
  -1   3   4      391.33      334.71     16.57 o 
   0   3   4       29.32       21.93     15.48 o 
   2   3   4     3616.42     3515.87     52.83 o 
   3   3   4     2002.94     1938.37     41.07 o 
   4   3   4     1920.68     1952.31     45.44 o 
   5   3   4     1293.99     1343.16     54.80 o 
   6   3   4     1109.04     1297.20     59.48 o 
   7   3   4      193.81      180.26     54.84 o 
  -9   4   4       57.93       55.78     21.36 o 
  -8   4   4        2.18        0.00    162.19 o 
  -7   4   4      563.49      417.66     46.60 o 
  -6   4   4      495.37      533.92     37.29 o 
  -5   4   4      965.82      988.11     40.61 o 
  -4   4   4      697.92      716.37     25.75 o 
  -3   4   4      831.32      679.42     21.74 o 
  -2   4   4        7.00       34.64     15.96 o 
  -1   4   4     7221.44     7827.16     87.55 o 
   0   4   4     1146.22     1188.88     37.90 o 
   1   4   4     2185.47     2387.49     46.47 o 
   2   4   4      500.58      395.16     28.88 o 
   3   4   4      932.53      852.11     36.85 o 
   4   4   4      273.88      321.95     33.02 o 
   5   4   4      302.86      298.69      9.01 o 
   6   4   4      167.85      264.40     49.28 o 
   7   4   4        5.24       39.27     55.52 o 
  -9   5   4       34.12        0.00    176.87 o 
  -8   5   4       88.75      136.08     44.65 o 
  -7   5   4        7.73       17.86     39.36 o 
  -6   5   4        7.40      259.81    121.89 o 
  -5   5   4      281.29      253.41     33.12 o 
  -4   5   4       21.71       37.83     19.70 o 
  -3   5   4      367.44      384.20     21.06 o 
  -2   5   4        9.75       17.17     18.53 o 
  -1   5   4    10888.71    11228.99     39.55 o 
   0   5   4     1652.57     1875.01     94.72 o 
   1   5   4      120.17      170.29     29.46 o 
   2   5   4        9.04       41.76     30.14 o 
   3   5   4     6158.84     5700.80     75.26 o 
   4   5   4     2091.39     2197.51     51.36 o 
   5   5   4        7.70        8.03     21.89 o 
   6   5   4        7.67        8.23     22.28 o 
   7   5   4      175.89      120.74     59.64 o 
  -9   6   4        7.16        7.87     21.79 o 
  -8   6   4      176.99      202.07     48.32 o 
  -7   6   4        9.30       55.39     39.46 o 
  -6   6   4     2097.63     2085.25     24.73 o 
  -5   6   4      484.27      507.57     35.52 o 
  -4   6   4      191.06      238.29     22.94 o 
  -3   6   4      698.67      733.88     26.21 o 
  -2   6   4     2823.80     2748.38     43.74 o 
  -1   6   4     1510.88     1633.09     34.15 o 
   0   6   4       16.37       45.13     21.99 o 
   1   6   4       62.37       58.95     33.95 o 
   2   6   4      300.78      189.43     35.46 o 
   3   6   4      278.61      203.81     37.41 o 
   4   6   4      487.03      551.52     38.15 o 
   5   6   4      131.77      173.31     52.10 o 
   6   6   4       39.16       36.87     23.06 o 
  -9   7   4        3.81        0.00     44.02 o 
  -8   7   4      132.79      107.29     48.64 o 
  -7   7   4       52.21       50.35     23.16 o 
  -6   7   4        4.08        5.99     36.21 o 
  -5   7   4      248.70      226.23     35.90 o 
  -4   7   4      503.76      572.14     28.81 o 
  -3   7   4      595.00      578.75     26.89 o 
  -2   7   4       42.19       44.71     23.57 o 
  -1   7   4      587.90      564.63     25.51 o 
   0   7   4      135.27      104.03     40.54 o 
   1   7   4     2555.41     2588.79     20.27 o 
   2   7   4      975.37      905.23     43.95 o 
   3   7   4      746.89      753.47     41.73 o 
   4   7   4       67.06       70.00     15.89 o 
   5   7   4       58.74       27.45     52.56 o 
  -8   8   4      498.18      507.01     11.18 o 
  -7   8   4       73.28        0.00     42.29 o 
  -6   8   4      551.71      555.16     43.90 o 
  -5   8   4        3.64        0.00     35.22 o 
  -4   8   4     3608.69     3544.11     53.93 o 
  -3   8   4      242.20      280.72     26.66 o 
  -2   8   4       44.51       42.43     16.53 o 
  -1   8   4      210.31      224.58     28.03 o 
   0   8   4      762.58      869.26     33.81 o 
   1   8   4       45.23        0.00     39.93 o 
   2   8   4       39.36       38.33     15.83 o 
   3   8   4      725.95      753.84     44.67 o 
   4   8   4      172.44      127.56     40.47 o 
   5   8   4        0.05       74.23     53.55 o 
  -8   9   4      368.68      328.74     50.67 o 
  -7   9   4       14.04       30.39     42.09 o 
  -6   9   4      255.32      373.84     42.36 o 
  -5   9   4      332.93      325.78      9.38 o 
  -4   9   4      190.23      229.02     27.84 o 
  -3   9   4        2.05        0.00     25.43 o 
  -2   9   4      251.90      218.74     30.25 o 
  -1   9   4      338.96      271.21     31.13 o 
   0   9   4     1004.66     1044.53     40.18 o 
   2   9   4      628.92      509.84     42.57 o 
   3   9   4      111.53       87.82     39.42 o 
   4   9   4      322.21      392.94     45.41 o 
  -7  10   4      128.14      233.85     44.79 o 
  -6  10   4       34.45       84.80     41.16 o 
  -5  10   4      142.42      171.53     41.54 o 
  -3  10   4      112.08      313.00    110.24 o 
  -2  10   4        5.96       39.85     30.41 o 
  -1  10   4       47.84       39.85     15.77 o 
   0  10   4      142.67      151.45     94.04 o 
   1  10   4     1875.74     1903.09     17.71 o 
   2  10   4      874.77      871.22     11.50 o 
   3  10   4        0.25       58.04     42.14 o 
  -6  11   4      123.45      126.61     22.23 o 
  -5  11   4        7.67        8.18     22.70 o 
  -4  11   4       60.74      348.84    127.59 o 
  -3  11   4        2.18        3.42     17.41 o 
  -2  11   4      161.88      150.23     34.35 o 
  -1  11   4      590.39      519.07     39.76 o 
   0  11   4       59.18       41.73     36.74 o 
   1  11   4        0.34       16.30     40.00 o 
   2  11   4      382.03      387.13      7.78 o 
  -5  12   4       21.28       86.90     44.90 o 
  -4  12   4       56.14       92.00    122.24 o 
  -3  12   4       42.95       26.11    134.33 o 
  -2  12   4      114.40        6.93    141.92 o 
  -1  12   4      690.68      581.34     42.62 o 
   0  12   4       25.12        0.00    155.29 o 
  -1 -13   5      551.54      544.19     59.30 o 
   0 -13   5      324.58      334.11     60.69 o 
   1 -13   5       42.80        0.00     42.91 o 
   2 -13   5       16.69        0.00    126.43 o 
   3 -13   5      468.94      486.45     35.50 o 
   4 -13   5       38.07      107.43     34.66 o 
  -2 -12   5       17.25      107.91     40.62 o 
  -1 -12   5      127.67       70.97    167.06 o 
   0 -12   5      624.33      646.05     68.44 o 
   1 -12   5       71.91       42.41     31.86 o 
   2 -12   5       24.29        2.01     30.07 o 
   3 -12   5       47.39       16.37     31.18 o 
   4 -12   5      412.53      351.04     34.02 o 
   5 -12   5      124.43      136.60     48.76 o 
  -4 -11   5       19.72        0.00     35.89 o 
  -3 -11   5       54.14       37.90     35.67 o 
  -2 -11   5      478.49      399.87     40.42 o 
  -1 -11   5      385.67      359.16     61.40 o 
   0 -11   5      762.90      798.72     57.00 o 
   1 -11   5       75.02       32.82     27.79 o 
   2 -11   5       24.85       81.31     27.96 o 
   3 -11   5     1661.68     1488.57     42.44 o 
   4 -11   5      135.99      115.81     31.28 o 
   5 -11   5       13.10        0.00     45.35 o 
   6 -11   5        3.94       55.68     50.32 o 
  -5 -10   5        9.85        0.00     50.14 o 
  -4 -10   5       29.58       42.15     35.83 o 
  -3 -10   5      962.44      902.98     39.22 o 
  -2 -10   5      117.00      153.26     36.15 o 
  -1 -10   5      447.51      416.47    123.40 o 
   0 -10   5      881.32      919.45     61.63 o 
   2 -10   5      526.57      557.02     30.25 o 
   3 -10   5      447.58      417.47     30.23 o 
   4 -10   5      439.37      441.26     31.47 o 
   5 -10   5       47.29      145.85    163.98 o 
   6 -10   5       51.75       53.39     21.47 o 
   7 -10   5      173.67      182.62     52.81 o 
  -5  -9   5      785.61      712.68     55.03 o 
  -4  -9   5     1400.50     1296.16     42.65 o 
  -3  -9   5     1133.51     1157.30     41.32 o 
  -2  -9   5       34.31       14.79     32.94 o 
  -1  -9   5     1031.76     1030.43    200.06 o 
   0  -9   5      764.75      839.61     68.27 o 
   1  -9   5      913.54      991.49     33.75 o 
   2  -9   5      199.31      137.92     25.96 o 
   3  -9   5      181.70      183.57     15.33 o 
   4  -9   5      200.16      249.48     28.60 o 
   5  -9   5      657.55      777.08     49.70 o 
   6  -9   5        7.25        0.00     44.92 o 
   7  -9   5       56.97       58.80     22.75 o 
  -6  -8   5      294.46      225.30     52.58 o 
  -5  -8   5       20.14       90.05     47.25 o 
  -4  -8   5      236.57      167.78     33.92 o 
  -3  -8   5      432.82      518.33     34.32 o 
  -2  -8   5      181.84      213.97     33.88 o 
  -1  -8   5       83.60       87.18     15.71 o 
   0  -8   5       13.54       12.07     42.86 o 
   1  -8   5     2506.65     2244.72     41.71 o 
   2  -8   5     1632.19     1540.93     36.45 o 
   3  -8   5      658.46      529.59     27.28 o 
   4  -8   5       33.31       31.85     15.89 o 
   5  -8   5     1004.41     1127.27     50.98 o 
   6  -8   5      946.76     1006.13     57.02 o 
   7  -8   5      644.83      593.47     57.21 o 
   8  -8   5        1.88        2.25     20.95 o 
  -7  -7   5       20.46       19.63     22.45 o 
  -6  -7   5      118.28      183.46     48.93 o 
  -5  -7   5       36.65       39.46     21.03 o 
  -4  -7   5     5005.11     4671.74     75.33 o 
  -3  -7   5     1448.79     1729.21     43.33 o 
  -1  -7   5      460.77      446.22     13.13 o 
   0  -7   5     2460.65     2471.36     22.51 o 
   1  -7   5      918.17      996.11     26.71 o 
   2  -7   5       26.09        0.00     20.94 o 
   3  -7   5      677.10      763.52     28.57 o 
   4  -7   5     1079.44     1070.95     34.65 o 
   5  -7   5      220.88      191.44     39.57 o 
   6  -7   5      271.78      336.73     45.72 o 
   7  -7   5      200.46      234.16     48.96 o 
   8  -7   5      117.79      116.67     22.16 o 
  -7  -6   5       31.22       82.72    213.35 o 
  -6  -6   5       62.07      137.42     49.27 o 
  -5  -6   5       59.71       67.79     45.28 o 
  -4  -6   5        8.40        9.08     16.09 o 
  -3  -6   5     1755.53     1962.28     47.15 o 
  -2  -6   5     1014.30     1237.84     37.48 o 
  -1  -6   5      915.37      910.81     81.56 o 
   0  -6   5     2187.74     2265.20     64.10 o 
   1  -6   5      931.15      964.12     24.89 o 
   2  -6   5       64.93      113.44     20.05 o 
   3  -6   5      897.44      941.94     28.39 o 
   4  -6   5     2185.82     2213.76     45.01 o 
   5  -6   5      102.37      123.80     37.94 o 
   6  -6   5        3.88        0.00     43.55 o 
   7  -6   5       51.08       50.48     21.50 o 
   8  -6   5      842.08      845.48     63.71 o 
  -8  -5   5      119.93      116.94     22.63 o 
  -7  -5   5      489.24      430.58     58.57 o 
  -6  -5   5     1086.85     1122.89     56.20 o 
  -5  -5   5      805.54      828.15     50.92 o 
  -4  -5   5      739.27      634.47     32.88 o 
  -3  -5   5      159.74      128.79     27.40 o 
  -2  -5   5     2162.66     2463.20     44.32 o 
  -1  -5   5     2742.80     2951.46     46.53 o 
   0  -5   5     1340.87     1305.43     22.26 o 
   2  -5   5      434.17      464.25     22.02 o 
   3  -5   5     2573.94     2541.02     41.74 o 
   5  -5   5      530.02      590.84     42.09 o 
   6  -5   5      274.02      189.80     43.06 o 
   7  -5   5      256.12      257.79      7.95 o 
   8  -5   5        4.58        5.67     21.68 o 
  -8  -4   5      221.20      148.06     52.72 o 
  -7  -4   5      157.74      153.14     21.81 o 
  -6  -4   5     1211.99     1064.90     57.56 o 
  -5  -4   5       89.18      136.24     40.84 o 
  -4  -4   5      398.37      348.54     32.03 o 
  -3  -4   5      492.87      527.88     28.59 o 
  -2  -4   5     1389.87     1558.82     33.02 o 
  -1  -4   5     5112.35     5503.88     68.85 o 
   0  -4   5      179.35      171.06     21.21 o 
   1  -4   5      292.25      287.10     18.52 o 
   2  -4   5     5041.83     5206.09     58.82 o 
   3  -4   5      546.88      364.54     95.70 o 
   4  -4   5     7460.52     7872.71     95.28 o 
   5  -4   5       43.76       49.83     35.56 o 
   6  -4   5      132.21      114.02     41.10 o 
   7  -4   5      601.98      672.77     52.15 o 
   8  -4   5      320.05      391.48     56.43 o 
  -8  -3   5       46.34       44.98     49.50 o 
  -7  -3   5     2296.02     2290.13     74.77 o 
  -6  -3   5      342.75      286.96     48.40 o 
  -5  -3   5     2500.58     2507.69     68.98 o 
  -4  -3   5     1549.92     1739.61     37.05 o 
  -3  -3   5     5942.85     5929.49     72.32 o 
  -2  -3   5      124.03      187.06     20.31 o 
  -1  -3   5      312.09      299.41     22.19 o 
   0  -3   5     1914.59     1907.01     32.29 o 
   1  -3   5     1720.46     1803.39     29.47 o 
   2  -3   5     2440.57     2511.66     37.08 o 
   3  -3   5     4342.10     4351.87     54.42 o 
   4  -3   5       67.61       39.48     24.03 o 
   5  -3   5     1351.89     1361.79     51.13 o 
   6  -3   5      324.64      342.97     43.33 o 
   7  -3   5      378.33      453.15     49.86 o 
   8  -3   5      101.45       96.15     22.90 o 
  -9  -2   5        6.22        0.00     51.73 o 
  -8  -2   5      113.36      225.62     49.69 o 
  -7  -2   5        8.47        9.91     48.24 o 
  -6  -2   5     1474.77     1452.53     55.80 o 
  -5  -2   5       98.80       71.47     37.91 o 
  -4  -2   5      103.77       85.73     15.97 o 
  -3  -2   5     2704.02     2586.41     41.19 o 
  -2  -2   5      612.07      693.08     23.17 o 
  -1  -2   5      113.37       80.67     20.83 o 
   0  -2   5      282.47      309.09     41.81 o 
   1  -2   5     9811.75    10028.42    107.89 o 
   2  -2   5      234.50      226.28     17.60 o 
   3  -2   5      892.71      895.07     11.61 o 
   4  -2   5      205.56      223.41      5.91 o 
   5  -2   5     1035.00     1136.08     47.78 o 
   6  -2   5      958.35      938.58     50.30 o 
   7  -2   5      403.27      239.68     49.12 o 
   8  -2   5      186.48      227.06     52.46 o 
  -9  -1   5      445.41      527.94     56.53 o 
  -8  -1   5        4.49        0.00     46.38 o 
  -7  -1   5      644.72      689.73     55.18 o 
  -6  -1   5       21.88        0.00     39.30 o 
  -5  -1   5     1586.87     1591.28     51.38 o 
  -4  -1   5     3547.17     3546.20     49.38 o 
  -3  -1   5     4755.10     4301.93     51.92 o 
  -2  -1   5     5064.31     5313.80     59.23 o 
  -1  -1   5      767.13      933.47     25.37 o 
   0  -1   5     8162.46     7082.70    536.50 o 
   1  -1   5     7819.18     7917.25     83.80 o 
   2  -1   5       31.25       61.57     16.20 o 
   3  -1   5      781.17      776.41     10.41 o 
   4  -1   5     1788.48     1839.21     37.59 o 
   5  -1   5      131.23      102.10     36.18 o 
   6  -1   5       12.21       14.36     22.52 o 
   7  -1   5       14.19       57.36     45.83 o 
   8  -1   5        1.76        0.00    202.43 o 
  -9   0   5        9.25        0.00     48.14 o 
  -8   0   5        0.45       79.29     44.81 o 
  -7   0   5        0.67       47.21     42.57 o 
  -6   0   5      636.11      653.16     45.77 o 
  -5   0   5      164.75      144.41     33.71 o 
  -4   0   5        5.97        5.33     16.88 o 
  -3   0   5     3665.08     3615.80     23.25 o 
  -2   0   5      971.19      862.13     22.90 o 
  -1   0   5      991.79      961.89     22.30 o 
   0   0   5     1753.73     1733.40    107.06 o 
   1   0   5     6447.56     6692.91     73.74 o 
   2   0   5       31.85       53.73     17.14 o 
   3   0   5     3352.44     3338.84     23.52 o 
   4   0   5     1109.33     1191.33     30.38 o 
   5   0   5     2031.42     1852.05     56.15 o 
   6   0   5      504.51      442.19     47.94 o 
   7   0   5       23.41       23.73     22.37 o 
   8   0   5      181.97      298.84     51.50 o 
  -9   1   5       38.08       64.30     48.59 o 
  -8   1   5        7.00       83.84     46.27 o 
  -7   1   5      549.63      661.98     48.45 o 
  -6   1   5     2146.86     1982.12     59.29 o 
  -5   1   5      195.11      198.78     33.00 o 
  -4   1   5     2295.78     2085.56     37.56 o 
  -3   1   5      412.14      411.92      8.15 o 
  -2   1   5     4993.96     4668.10     55.70 o 
  -1   1   5     1987.69     1960.29     31.56 o 
   0   1   5     6501.73     6302.42    103.57 o 
   1   1   5      151.95      154.06     20.16 o 
   2   1   5     1431.68     1447.60     30.53 o 
   3   1   5       13.68       24.75     21.55 o 
   4   1   5      212.24      241.77     28.57 o 
   5   1   5        2.44       39.79    143.31 o 
   6   1   5      357.86      318.39     48.14 o 
   7   1   5        1.13        1.12     24.42 o 
   8   1   5        8.42        0.00     50.22 o 
  -9   2   5       33.95       37.69     22.99 o 
  -8   2   5      451.44      312.27     48.08 o 
  -7   2   5      146.78      129.43     41.71 o 
  -6   2   5     1100.69     1208.46     48.42 o 
  -5   2   5        7.53        0.00     30.75 o 
  -4   2   5     1178.51     1296.08     31.46 o 
  -3   2   5      123.75      178.81     17.64 o 
  -2   2   5     7889.84     7689.62     75.53 o 
  -1   2   5     4896.51     4876.20     54.52 o 
   0   2   5     3790.84     3741.38    135.13 o 
   1   2   5      977.83      982.84     27.74 o 
   2   2   5     5376.34     4933.52     62.97 o 
   3   2   5     1428.58     1387.27     33.44 o 
   4   2   5     2985.26     3153.37     57.34 o 
   5   2   5        2.99        3.27     23.27 o 
   6   2   5       38.65       40.48     21.12 o 
   7   2   5      750.61      917.29     61.73 o 
  -9   3   5       20.78        0.00    171.64 o 
  -8   3   5        3.10        3.19     22.83 o 
  -7   3   5     2398.73     2227.80     64.50 o 
  -6   3   5      815.29      893.47     43.45 o 
  -5   3   5      204.74      220.56     30.93 o 
  -4   3   5       29.37       36.04     15.97 o 
  -3   3   5     2248.18     2272.82     35.05 o 
  -2   3   5     6833.10     6763.87     71.78 o 
  -1   3   5      617.41      637.58     20.88 o 
   0   3   5        1.91        0.00     57.44 o 
   1   3   5     1487.83     1679.48     37.34 o 
   2   3   5     2465.52     2239.66     46.74 o 
   3   3   5       88.82       88.83     15.66 o 
   4   3   5      107.11      172.04     31.05 o 
   5   3   5      220.70      174.64     45.15 o 
   6   3   5       14.85       42.17     47.89 o 
   7   3   5      206.59      289.67     58.69 o 
  -9   4   5       97.98      359.08    177.35 o 
  -8   4   5       29.96       32.09     43.26 o 
  -7   4   5       99.69      101.16     21.08 o 
  -6   4   5      312.21      264.23     36.89 o 
  -5   4   5      334.28      294.35     35.21 o 
  -4   4   5      962.62     1180.68     30.91 o 
  -3   4   5       47.63       54.09     15.92 o 
  -2   4   5      706.91      660.80     22.74 o 
  -1   4   5     3101.63     3247.73     47.36 o 
   0   4   5      100.89      128.68     17.55 o 
   1   4   5     2842.38     2866.69     53.03 o 
   2   4   5     1191.99     1288.17     38.46 o 
   3   4   5     1285.35     1227.13     40.58 o 
   4   4   5     2529.53     2563.30     51.30 o 
   5   4   5      242.48      337.08     46.72 o 
   6   4   5      489.65      558.98     55.82 o 
   7   4   5      146.47      147.59     21.22 o 
  -9   5   5      131.37       59.67     47.41 o 
  -8   5   5       35.25       34.39     20.98 o 
  -7   5   5      355.92      348.35     43.33 o 
  -6   5   5       51.94       54.01     20.94 o 
  -5   5   5      878.78      918.39     40.76 o 
  -4   5   5      656.57      668.31     27.74 o 
  -3   5   5     1006.66      887.38     26.31 o 
  -2   5   5     2627.64     2568.37     40.29 o 
  -1   5   5       55.23       83.27     18.41 o 
   0   5   5     1906.91     2004.37     53.47 o 
   1   5   5      572.75      629.04     35.46 o 
   2   5   5     1039.36     1124.50     38.11 o 
   3   5   5     1337.03     1491.39     43.74 o 
   4   5   5      492.89      382.11     39.83 o 
   5   5   5       30.17       31.65     22.34 o 
   6   5   5        3.80       18.34     50.95 o 
  -9   6   5       47.70       37.05     44.87 o 
  -8   6   5      125.12      120.63     47.05 o 
  -7   6   5       97.69      102.96     21.85 o 
  -6   6   5       11.66        5.61     36.30 o 
  -5   6   5      248.94      297.16     35.49 o 
  -4   6   5      432.91      399.49     25.76 o 
  -3   6   5        0.95        1.01     15.57 o 
  -2   6   5      928.75      926.69     28.64 o 
  -1   6   5     2293.12     2299.90     42.27 o 
   0   6   5     1264.69     1178.38    140.46 o 
   1   6   5     1507.43     1518.97     14.85 o 
   2   6   5       79.16       92.78     33.50 o 
   3   6   5      777.13      729.10     42.59 o 
   4   6   5     1082.41     1138.83     43.03 o 
   5   6   5      868.80      923.48     60.30 o 
   6   6   5       39.07       38.33     22.65 o 
  -9   7   5      142.03      211.29     47.66 o 
  -8   7   5      244.39      181.95     50.20 o 
  -7   7   5      259.12      260.53      8.72 o 
  -6   7   5      210.02      248.99     40.45 o 
  -5   7   5      214.28      222.60     21.20 o 
  -4   7   5      487.93      531.60     28.59 o 
  -3   7   5      301.10      287.17     26.03 o 
  -2   7   5      405.56      370.73     26.03 o 
  -1   7   5      504.42      507.75      8.91 o 
   0   7   5     1681.46     1648.05    169.56 o 
   1   7   5      344.61      347.70      7.51 o 
   2   7   5      173.91      145.21     37.59 o 
   3   7   5      537.69      501.47     43.26 o 
   4   7   5      256.38      260.74      5.96 o 
   5   7   5      101.56       61.30     53.83 o 
  -8   8   5        0.01        0.01     21.86 o 
  -7   8   5       78.71       68.75     43.14 o 
  -6   8   5      246.04      232.95     40.89 o 
  -5   8   5      113.56      113.10     22.67 o 
  -4   8   5      466.54      465.55     30.82 o 
  -3   8   5        5.65        0.00     25.63 o 
  -2   8   5     1969.85     1760.40     41.89 o 
  -1   8   5      919.75      916.60     11.17 o 
   0   8   5       23.75        0.00    110.00 o 
   1   8   5      105.15       41.59     39.05 o 
   2   8   5      805.27      784.82     44.11 o 
   3   8   5      714.92      697.77     45.25 o 
   4   8   5       79.00       48.22     41.44 o 
  -8   9   5       80.77      203.03     50.65 o 
  -7   9   5      209.99      152.76     44.42 o 
  -6   9   5       91.26       94.25     41.86 o 
  -5   9   5       23.59       91.54     39.09 o 
  -4   9   5        0.63       13.04     26.28 o 
  -3   9   5     1042.49      973.71     36.16 o 
  -2   9   5     3502.54     2996.89     55.43 o 
   0   9   5      185.05      140.86     32.60 o 
   1   9   5      680.63      684.93     10.22 o 
   2   9   5       13.07        0.00     37.97 o 
   3   9   5        3.87        0.00     40.54 o 
   4   9   5       26.68      112.07     40.99 o 
  -7  10   5        1.78        0.00    172.25 o 
  -6  10   5       44.57       13.98     43.75 o 
  -5  10   5       36.23      140.48     42.22 o 
  -4  10   5      316.23      422.62     31.86 o 
  -3  10   5       21.93        0.00     30.00 o 
  -2  10   5      120.38      122.39     30.57 o 
  -1  10   5      208.76      205.31     31.68 o 
   0  10   5      400.68      520.01     37.69 o 
   1  10   5       25.85       24.19     16.41 o 
   2  10   5      482.60      397.93     44.06 o 
   3  10   5      477.50      483.01      8.47 o 
  -6  11   5       17.60        0.00     45.09 o 
  -5  11   5       25.01       93.66     44.73 o 
  -4  11   5       13.94        0.00    127.79 o 
  -3  11   5      283.44      230.23     34.90 o 
  -2  11   5      194.85      228.76     36.46 o 
  -1  11   5        1.96        0.00    126.92 o 
   0  11   5      135.33      245.89     38.11 o 
   1  11   5        9.93        9.86     41.74 o 
  -5  12   5      112.98      105.52     22.36 o 
  -4  12   5      173.25      391.22    138.01 o 
  -3  12   5       10.06        9.68     16.20 o 
  -2  12   5        0.67      121.39    153.57 o 
  -1  12   5      322.11      277.50     44.26 o 
  -1 -13   6      321.42      312.95     58.59 o 
   0 -13   6       78.11       85.07     16.11 o 
   1 -13   6       20.29       20.63     16.46 o 
   2 -13   6      287.48      354.61     40.31 o 
   3 -13   6      146.94      244.10     36.51 o 
   4 -13   6      270.03      279.14     38.67 o 
  -2 -12   6      280.67      280.27     33.76 o 
  -1 -12   6      298.68      293.04     97.23 o 
   0 -12   6     1632.97     1703.70     83.81 o 
   1 -12   6      508.41      567.81     39.27 o 
   2 -12   6       57.61       36.22     34.53 o 
   3 -12   6      283.64      285.75     33.61 o 
   4 -12   6      411.16      446.80     36.29 o 
   5 -12   6      341.90      424.25     53.74 o 
  -4 -11   6      462.04      534.65     39.67 o 
  -3 -11   6        1.94        0.00     35.15 o 
  -2 -11   6      319.81      328.49     34.01 o 
  -1 -11   6       75.47       67.63     23.08 o 
   0 -11   6     1219.00     1225.69     27.85 o 
   2 -11   6      636.88      557.64     34.60 o 
   3 -11   6        2.48        0.00     31.23 o 
   4 -11   6      227.28      324.04     33.59 o 
   5 -11   6      913.10      829.66     56.20 o 
   6 -11   6      520.89      636.06     57.73 o 
  -5 -10   6      233.51      117.70     51.79 o 
  -4 -10   6      894.26      979.15     41.73 o 
  -3 -10   6      113.14      125.36     15.78 o 
  -2 -10   6      154.83      160.78     26.05 o 
  -1 -10   6      722.77      687.91    117.50 o 
   0 -10   6      217.70      222.76      9.97 o 
   1 -10   6      525.45      470.03     31.06 o 
   2 -10   6      489.87      454.86     31.38 o 
   3 -10   6       38.25       57.73     28.83 o 
   4 -10   6       95.91      143.64     31.69 o 
   5 -10   6      237.58      209.48     47.33 o 
   6 -10   6       48.61       89.71     50.39 o 
   7 -10   6      341.59      214.96     56.65 o 
  -5  -9   6      198.56      196.89     22.95 o 
  -4  -9   6      462.49      419.55     36.18 o 
  -3  -9   6      379.40      478.57     35.68 o 
  -2  -9   6      726.38      755.54     40.17 o 
  -1  -9   6      437.96      442.54     38.50 o 
   0  -9   6      332.60      343.81     12.57 o 
   1  -9   6      178.19      110.67     26.83 o 
   2  -9   6       12.73        0.00     24.51 o 
   3  -9   6     2777.53     2605.22     50.45 o 
   4  -9   6      405.77      426.57     31.32 o 
   5  -9   6      809.11      794.06     50.58 o 
   6  -9   6      200.02      172.68     49.90 o 
   7  -9   6      429.33      443.67     55.94 o 
  -6  -8   6     1009.70      892.26     59.74 o 
  -5  -8   6      519.82      556.22     52.95 o 
  -4  -8   6       66.58        5.38     34.80 o 
  -3  -8   6      513.83      546.63     37.61 o 
  -2  -8   6     3700.52     3633.80     63.60 o 
  -1  -8   6       93.49      114.78     22.74 o 
   0  -8   6       22.35       44.51     77.89 o 
   1  -8   6      376.78      468.28     24.61 o 
   2  -8   6     1862.70     1897.24     40.28 o 
   3  -8   6      117.81      142.70     25.13 o 
   4  -8   6        0.23       49.09     28.53 o 
   5  -8   6        3.12        0.00     40.80 o 
   6  -8   6      438.15      397.91     51.22 o 
   7  -8   6        1.14        0.00    196.22 o 
  -7  -7   6      106.88      106.10     56.82 o 
  -6  -7   6       72.55       75.77     49.32 o 
  -5  -7   6      187.65      185.25     48.29 o 
  -4  -7   6      430.75      384.03     36.38 o 
  -3  -7   6      665.88      644.15     37.41 o 
  -2  -7   6      676.70      700.21     10.12 o 
  -1  -7   6     2146.76     2186.98    167.51 o 
   0  -7   6      925.03      912.89     13.82 o 
   1  -7   6       93.64      147.68     20.95 o 
   2  -7   6      941.58      885.40     30.89 o 
   3  -7   6     2820.74     2558.69     42.67 o 
   4  -7   6      238.46      191.71     28.92 o 
   5  -7   6       15.28       33.30     39.75 o 
   6  -7   6      362.23      340.41     48.82 o 
   7  -7   6      811.95      776.81     57.97 o 
   8  -7   6       35.86       73.97    205.50 o 
  -7  -6   6      333.39      354.23     60.36 o 
  -6  -6   6       25.91        0.00     49.02 o 
  -5  -6   6        4.05        4.37     21.19 o 
  -4  -6   6     1150.62     1313.41     40.15 o 
  -3  -6   6      824.25      770.95     37.44 o 
  -2  -6   6     3182.87     3138.71     55.46 o 
  -1  -6   6     1133.04     1290.89     38.23 o 
   0  -6   6     2133.74     2260.52     51.02 o 
   1  -6   6     2964.36     3302.84     47.07 o 
   2  -6   6     1290.48     1206.44     28.88 o 
   3  -6   6       53.94       89.73     21.18 o 
   4  -6   6     1232.10     1290.96     35.09 o 
   5  -6   6        9.18       11.35     22.23 o 
   6  -6   6        1.81       22.28     41.64 o 
   7  -6   6      132.64      135.73     21.29 o 
   8  -6   6       19.74        0.00    229.10 o 
  -8  -5   6        5.88        0.00    209.56 o 
  -7  -5   6       52.23       54.67     21.63 o 
  -6  -5   6       19.59        0.00     47.57 o 
  -5  -5   6        4.30        0.00     43.33 o 
  -4  -5   6     2910.44     3027.29     55.54 o 
  -3  -5   6      100.23      170.15     28.38 o 
  -2  -5   6      399.44      392.57     26.82 o 
  -1  -5   6       67.14       72.56     15.75 o 
   0  -5   6     8484.75     8604.74    357.89 o 
   1  -5   6     6219.54     6846.23     79.80 o 
   2  -5   6     2255.89     2085.93     38.20 o 
   3  -5   6      437.70      451.64     24.22 o 
   4  -5   6     3150.20     3211.47     55.73 o 
   5  -5   6     1904.16     2064.16     63.49 o 
   6  -5   6      152.91      127.69     42.03 o 
   7  -5   6      105.56       94.87     47.56 o 
   8  -5   6        4.94        0.00     52.94 o 
  -8  -4   6        6.93      114.52     52.45 o 
  -7  -4   6       21.87       22.01     21.85 o 
  -6  -4   6      343.98      344.12      9.87 o 
  -5  -4   6     2817.21     2733.81     69.67 o 
  -4  -4   6     1084.39     1241.21     36.54 o 
  -3  -4   6       50.12       24.26     26.21 o 
  -2  -4   6        6.46       21.56     21.93 o 
  -1  -4   6    10811.67    11095.93     39.57 o 
   0  -4   6     5014.33     5048.38    155.15 o 
   1  -4   6      138.39      115.08     18.18 o 
   2  -4   6     1105.29     1045.55     27.39 o 
   3  -4   6     1351.93     1381.98     31.57 o 
   4  -4   6       38.40       35.34     16.13 o 
   5  -4   6      596.70      728.56     44.43 o 
   6  -4   6      345.62      292.13     44.44 o 
   7  -4   6      240.08      222.74     49.58 o 
   8  -4   6      101.19      109.46     51.11 o 
  -8  -3   6      163.21       92.82     51.43 o 
  -7  -3   6        1.99       64.18     50.99 o 
  -6  -3   6       49.46       60.50     44.58 o 
  -5  -3   6     2614.56     2525.69     70.56 o 
  -4  -3   6     1773.69     1854.06     40.70 o 
  -3  -3   6     2000.60     2106.51     38.48 o 
  -2  -3   6     1528.82     1676.58     33.29 o 
  -1  -3   6     3722.84     4208.09     56.36 o 
   0  -3   6     2723.58     2409.66     49.15 o 
   1  -3   6      945.57     1122.45     27.38 o 
   2  -3   6     1983.41     1939.83     33.44 o 
   3  -3   6     2210.08     2093.20     38.69 o 
   4  -3   6     1543.48     1652.41     37.92 o 
   5  -3   6     1417.12     1421.38     52.00 o 
   6  -3   6       23.07        0.00     41.29 o 
   7  -3   6      516.86      590.10     52.58 o 
   8  -3   6        5.97        0.00     51.76 o 
  -9  -2   6       65.51       69.37     20.88 o 
  -8  -2   6      142.72      145.61     21.72 o 
  -7  -2   6     1095.69     1070.65     61.94 o 
  -6  -2   6      113.95       85.04     45.18 o 
  -5  -2   6     3447.33     3170.63     74.71 o 
  -4  -2   6      462.13      397.05     27.59 o 
  -3  -2   6     8149.10     7709.52     86.03 o 
  -2  -2   6     2864.65     2882.09     42.74 o 
  -1  -2   6      664.69      618.09     26.73 o 
   0  -2   6        6.52        0.00     16.50 o 
   1  -2   6      174.62      190.06     17.05 o 
   2  -2   6       58.42      104.56     17.45 o 
   3  -2   6       21.20       22.72     16.49 o 
   4  -2   6       21.65        0.00     25.95 o 
   5  -2   6       76.79       72.98     22.94 o 
   6  -2   6      445.17      493.18     44.20 o 
   7  -2   6       82.57       77.66     22.37 o 
   8  -2   6        1.52       20.19     53.66 o 
  -9  -1   6       29.79       22.53     50.94 o 
  -8  -1   6       88.49       88.56     22.58 o 
  -7  -1   6     1457.21     1722.66     65.66 o 
  -6  -1   6        4.35        0.00    151.15 o 
  -5  -1   6      102.88       66.37     35.99 o 
  -4  -1   6       10.68        0.00     21.98 o 
  -3  -1   6     8866.68     8322.17     94.10 o 
  -2  -1   6      158.46      112.60     19.49 o 
  -1  -1   6     1072.69     1189.24     29.38 o 
   0  -1   6        7.94        0.00     34.13 o 
   1  -1   6     1336.00     1399.16     27.48 o 
   2  -1   6     3377.02     3360.78     46.03 o 
   3  -1   6     4106.98     4150.09     25.03 o 
   4  -1   6       14.03       26.31     24.67 o 
   5  -1   6        1.26       12.20     36.85 o 
   6  -1   6       52.41       56.44     41.17 o 
   7  -1   6     1292.32     1297.73     62.11 o 
   8  -1   6       29.01       66.82     53.60 o 
  -9   0   6        5.42        5.46     23.02 o 
  -8   0   6      297.66      304.00     47.41 o 
  -7   0   6      794.67      813.62     52.71 o 
  -6   0   6        5.29        0.00     39.24 o 
  -5   0   6        9.18       12.42     21.16 o 
  -4   0   6     2476.29     2422.98     39.63 o 
  -3   0   6     1893.27     1837.10     16.62 o 
  -2   0   6     5250.74     4945.06     60.14 o 
   0   0   6      437.24      512.05     21.72 o 
   1   0   6     2572.79     2645.70     41.17 o 
   2   0   6     3070.96     3114.98     43.21 o 
   3   0   6      134.26      134.19     15.29 o 
   4   0   6      545.15      632.20     30.89 o 
   5   0   6      133.93      142.79     38.75 o 
   6   0   6      109.87      221.95     44.19 o 
   7   0   6      260.06      252.02     52.26 o 
   8   0   6       91.47      136.62     50.90 o 
  -9   1   6       40.87       46.27     22.89 o 
  -8   1   6        0.82        0.00     47.09 o 
  -7   1   6     1891.53     2011.60     66.11 o 
  -6   1   6       37.96       89.63     37.97 o 
  -5   1   6      399.59      408.52     35.43 o 
  -4   1   6     1409.72     1456.66     32.27 o 
  -3   1   6     1455.28     1488.82     13.63 o 
  -2   1   6      179.54      162.08     19.20 o 
  -1   1   6       54.04       50.60     16.54 o 
   0   1   6    12186.34    11469.06    114.23 o 
   1   1   6     6180.76     6658.65     77.68 o 
   2   1   6     1533.28     1585.39     33.37 o 
   3   1   6      431.52      459.51     27.57 o 
   4   1   6     3213.44     3326.03     52.41 o 
   5   1   6      605.35      521.69     45.81 o 
   6   1   6      397.01      510.52     50.36 o 
   7   1   6      146.79      109.40     55.08 o 
  -9   2   6       15.64      191.60    168.09 o 
  -8   2   6      420.88      397.22     49.63 o 
  -7   2   6       16.53       79.38     41.31 o 
  -6   2   6       45.67        0.00     35.94 o 
  -5   2   6     2393.84     2301.67     59.68 o 
  -4   2   6      668.31      735.66     25.54 o 
  -3   2   6      673.48      652.58     22.16 o 
  -2   2   6      205.83      203.75     18.65 o 
  -1   2   6     1455.70     1497.72     28.17 o 
   0   2   6     2277.23     2446.35     36.80 o 
   1   2   6       45.53       46.98     15.31 o 
   2   2   6     4114.94     4246.26     57.31 o 
   3   2   6      833.26      972.62     33.60 o 
   4   2   6      529.84      475.39     34.28 o 
   5   2   6        0.92        0.00     42.20 o 
   6   2   6       44.43        2.58     46.43 o 
   7   2   6       53.87       55.42     21.35 o 
  -9   3   6       92.43       41.60     46.04 o 
  -8   3   6        0.61       30.81     45.74 o 
  -7   3   6        3.95        0.00     40.00 o 
  -6   3   6       72.62       81.10     35.76 o 
  -5   3   6       42.41       36.82     31.96 o 
  -4   3   6      676.11      784.80     29.42 o 
  -3   3   6     1055.10     1072.17     28.42 o 
  -2   3   6       13.66       16.71     17.93 o 
  -1   3   6     7713.03     7494.16     85.34 o 
   0   3   6    16920.11    16494.77    753.97 o 
   1   3   6      818.34      805.19     11.32 o 
   2   3   6     1175.92     1050.21     33.78 o 
   3   3   6     1631.01     1619.84     39.64 o 
   4   3   6     3409.14     3480.23     55.74 o 
   5   3   6       23.24      107.95     44.46 o 
   6   3   6       74.55       25.73     49.41 o 
   7   3   6       35.03       22.51     55.41 o 
  -9   4   6       23.36        0.00     45.54 o 
  -8   4   6       12.72       65.93     44.83 o 
  -7   4   6      258.05      295.85     42.40 o 
  -6   4   6      296.92      289.81     36.88 o 
  -5   4   6      898.77      916.44     40.19 o 
  -4   4   6        2.98        2.03     15.52 o 
  -3   4   6     1178.10     1227.58     31.45 o 
  -2   4   6       60.77       60.00     20.37 o 
  -1   4   6     1352.92     1364.30     30.14 o 
   0   4   6     1033.90     1272.81    140.06 o 
   1   4   6      737.89      803.83     36.43 o 
   2   4   6       33.43       34.63     16.50 o 
   3   4   6       22.98       20.73     32.58 o 
   4   4   6       46.83       82.34     33.15 o 
   5   4   6        8.24        6.16     45.24 o 
   6   4   6        0.86        0.00     50.35 o 
  -9   5   6       13.46       13.24     22.41 o 
  -8   5   6        6.32       59.74     43.75 o 
  -7   5   6      363.74      357.98     44.54 o 
  -6   5   6        3.08        0.00     35.29 o 
  -5   5   6       12.44       64.78     32.90 o 
  -4   5   6      265.62      338.81     24.50 o 
  -3   5   6     3571.85     3386.35     47.14 o 
  -2   5   6     2050.36     1954.44     38.45 o 
  -1   5   6      242.69      277.89     22.10 o 
   0   5   6      472.55      487.39     52.11 o 
   1   5   6     2787.98     2818.62     21.77 o 
   2   5   6     1028.49      827.01     38.57 o 
   3   5   6      119.74       80.15     35.13 o 
   4   5   6      142.65      162.06     35.57 o 
   5   5   6       77.04      106.15     47.88 o 
   6   5   6      248.64      247.57      8.11 o 
  -9   6   6       45.76       45.55     23.18 o 
  -8   6   6      278.20      275.26     50.53 o 
  -7   6   6      570.24      532.11     46.41 o 
  -6   6   6      284.65      256.44     40.37 o 
  -5   6   6      377.33      336.79     37.56 o 
  -4   6   6      979.85      952.20     32.27 o 
  -3   6   6      897.96      973.09     30.48 o 
  -2   6   6      311.94      320.63     24.90 o 
  -1   6   6     1211.04     1025.23     31.75 o 
   0   6   6        4.40        5.20     15.79 o 
   1   6   6       11.54        6.83     15.93 o 
   2   6   6      460.00      466.82      8.67 o 
   3   6   6      686.20      536.91     42.73 o 
   4   6   6       35.50       36.97     15.01 o 
   5   6   6      363.26      396.43     57.15 o 
  -8   7   6       58.54       62.97     21.31 o 
  -7   7   6      359.90      256.07     45.62 o 
  -6   7   6      148.40      149.62     22.66 o 
  -5   7   6       55.65       57.41     36.10 o 
  -3   7   6     3867.39     3323.91     53.43 o 
  -2   7   6      890.12      825.19     31.57 o 
  -1   7   6       99.43      173.51     92.70 o 
   0   7   6      976.01      957.17     35.16 o 
   1   7   6     1720.99     1675.08     16.23 o 
   2   7   6      732.18      675.06     42.45 o 
   3   7   6       47.63       87.77     38.70 o 
   4   7   6      620.54      689.83     42.83 o 
   5   7   6      422.11      491.29     58.25 o 
  -8   8   6       36.44      147.80     50.02 o 
  -7   8   6        2.07        2.46     20.88 o 
  -6   8   6      276.41      411.22     43.38 o 
  -5   8   6      113.79      143.50     39.79 o 
  -4   8   6       23.70       78.82     28.99 o 
  -3   8   6      189.44      193.55    108.79 o 
  -2   8   6       25.83      109.65    109.40 o 
  -1   8   6      201.59      288.60     30.19 o 
   0   8   6       17.39        0.00     30.12 o 
   2   8   6      481.42      409.87     44.20 o 
   3   8   6       30.89       31.87     16.27 o 
   4   8   6       42.42        0.00    155.48 o 
  -7   9   6      144.21      143.48     22.59 o 
  -6   9   6      169.07      169.48     22.15 o 
  -5   9   6       18.84        0.00     40.29 o 
  -4   9   6        4.57       58.70     29.64 o 
  -3   9   6        0.15        0.00     27.99 o 
  -2   9   6       70.11      310.36    118.75 o 
  -1   9   6      543.44      568.96     33.95 o 
   0   9   6     1416.12     1686.34    102.36 o 
   1   9   6       55.97       87.53     41.09 o 
   2   9   6      238.82      233.03      6.34 o 
   3   9   6      381.46      368.01     42.04 o 
  -7  10   6       23.44       25.06     22.83 o 
  -6  10   6      245.55      257.98     47.29 o 
  -5  10   6       70.43      112.01     43.45 o 
  -4  10   6       50.21       54.95     31.46 o 
  -3  10   6       46.14       44.61     15.99 o 
  -1  10   6      128.23      331.65    127.05 o 
   0  10   6      474.27      510.59     38.76 o 
   1  10   6      117.59       80.35     41.26 o 
   2  10   6       99.19      202.81     40.25 o 
  -6  11   6       36.90      125.74    177.30 o 
  -5  11   6        0.34        0.18     22.08 o 
  -4  11   6       44.87       16.80     35.98 o 
  -3  11   6      198.41      212.95     35.03 o 
  -2  11   6      292.33      200.44     34.76 o 
  -1  11   6        7.40        0.00    133.94 o 
   0  11   6       51.86       30.90     38.55 o 
   1  11   6      395.76      399.64      8.10 o 
  -4  12   6       18.41        0.00    145.79 o 
  -3  12   6       34.32      101.37     34.94 o 
  -2  12   6       36.84      161.88    149.24 o 
   0 -13   7      147.53      150.01     16.49 o 
   1 -13   7      274.69      260.02      6.30 o 
   2 -13   7      103.89      126.32     42.60 o 
   3 -13   7      161.46      161.19     15.99 o 
  -2 -12   7      402.17      423.68     79.23 o 
  -1 -12   7       22.07      105.00    188.32 o 
   0 -12   7      207.05      198.43     39.04 o 
   1 -12   7      104.32      105.45     16.06 o 
   2 -12   7      859.58      844.50     40.98 o 
   3 -12   7      162.07      195.16     37.05 o 
   4 -12   7      567.16      617.13     42.12 o 
   5 -12   7      128.77      148.92     55.20 o 
  -3 -11   7     1189.03     1184.76     45.73 o 
  -2 -11   7      247.43      249.08      5.88 o 
  -1 -11   7      994.43     1006.43     20.87 o 
   0 -11   7       38.73       31.94     18.70 o 
   1 -11   7      980.64     1043.35     41.30 o 
   2 -11   7      393.29      345.27     33.93 o 
   3 -11   7       27.47      116.12    130.35 o 
   4 -11   7      100.15       76.26     36.50 o 
   5 -11   7      714.34      761.43     59.23 o 
   6 -11   7      171.63        0.00    221.98 o 
  -4 -10   7       10.76        0.00     36.95 o 
  -3 -10   7       41.33       59.04     37.39 o 
  -2 -10   7     1728.90     1657.20    151.36 o 
  -1 -10   7       41.14       48.56     22.27 o 
   0 -10   7       44.32       59.77     20.80 o 
   1 -10   7     1196.13     1363.54     42.06 o 
   2 -10   7     1490.32     1355.14     41.15 o 
   3 -10   7      608.59      496.03     34.03 o 
   4 -10   7       66.30       98.35    115.64 o 
   5 -10   7      135.01      116.38     49.46 o 
   6 -10   7      214.90      192.25     53.05 o 
  -5  -9   7        6.31       80.29     51.08 o 
  -4  -9   7       56.91       87.97     37.64 o 
  -3  -9   7      149.74      248.50     35.83 o 
  -2  -9   7        0.38        0.00     41.84 o 
  -1  -9   7        9.36        0.00     27.23 o 
   0  -9   7       17.26       44.66     27.65 o 
   1  -9   7     2386.88     2528.93     50.47 o 
   2  -9   7        1.74        0.00     28.62 o 
   3  -9   7       24.22        0.00    101.34 o 
   4  -9   7      522.97      536.62      8.56 o 
   5  -9   7       84.43      161.07     47.74 o 
   6  -9   7       37.94       49.94     49.94 o 
   7  -9   7        3.05      199.68    204.60 o 
  -6  -8   7        4.25        3.09     24.62 o 
  -5  -8   7      494.14      381.72     54.87 o 
  -4  -8   7      716.38      773.68     39.07 o 
  -3  -8   7     1038.43     1164.22     41.62 o 
  -2  -8   7        1.38        1.98     17.42 o 
  -1  -8   7     2864.06     2895.46     25.52 o 
   0  -8   7     4301.77     4251.21    277.81 o 
   1  -8   7      695.50      634.85     28.73 o 
   2  -8   7       38.47       87.76     26.93 o 
   3  -8   7      213.39      168.17     28.93 o 
   4  -8   7      597.01      540.48     33.84 o 
   5  -8   7      223.21      359.40     45.30 o 
   6  -8   7       22.74       24.18     21.42 o 
   7  -8   7        1.83        1.94     24.93 o 
  -7  -7   7       46.73       34.65     57.75 o 
  -6  -7   7      981.09      996.62     60.34 o 
  -5  -7   7      888.05      905.14     56.66 o 
  -4  -7   7      117.56      113.01     34.38 o 
  -3  -7   7      888.18      905.51     40.83 o 
  -2  -7   7     2486.54     2444.39     51.46 o 
  -1  -7   7      828.86      815.54     43.79 o 
   0  -7   7     1131.84     1131.30     50.10 o 
   1  -7   7      149.04      206.09     22.55 o 
   2  -7   7       48.43      104.17     24.10 o 
   3  -7   7      377.33      358.38     28.23 o 
   4  -7   7      311.82      291.88     29.73 o 
   5  -7   7       48.26       45.87     40.24 o 
   6  -7   7      162.49      269.69     47.37 o 
   7  -7   7       16.25       13.91     20.95 o 
  -7  -6   7        1.08        1.14     22.51 o 
  -6  -6   7      166.36      218.42     51.66 o 
  -5  -6   7      311.66      326.34     49.95 o 
  -4  -6   7       72.74       77.90     16.16 o 
  -3  -6   7        4.00        3.99     17.28 o 
  -2  -6   7     2081.63     1924.96     46.56 o 
  -1  -6   7     1920.35     1856.67     17.88 o 
   0  -6   7     1321.51     1470.37    169.69 o 
   1  -6   7      164.40      161.32     15.41 o 
   2  -6   7      930.47      980.29     30.55 o 
   3  -6   7     1379.72     1432.71     33.85 o 
   4  -6   7     2079.22     1932.37     44.42 o 
   5  -6   7     1907.24     1745.60     60.54 o 
   6  -6   7      157.80      149.66     45.32 o 
   7  -6   7       46.52      288.85    181.40 o 
   8  -6   7      223.64      319.08     58.77 o 
  -8  -5   7      148.65      153.09     54.24 o 
  -7  -5   7       13.04      130.57     55.43 o 
  -6  -5   7      559.99      428.79     54.73 o 
  -5  -5   7        6.93        6.98     23.20 o 
  -4  -5   7      153.71      127.93     31.83 o 
  -3  -5   7     2390.66     2392.90     48.17 o 
  -2  -5   7     1097.14     1013.19     33.77 o 
  -1  -5   7     2677.55     2739.74     20.17 o 
   0  -5   7      789.85      748.31     27.66 o 
   1  -5   7     4011.63     4377.42     56.07 o 
   2  -5   7      200.82      221.04     22.13 o 
   3  -5   7       24.74       25.35     16.47 o 
   4  -5   7      174.13      187.56     27.80 o 
   5  -5   7     2086.25     2164.82     63.98 o 
   6  -5   7        5.10       61.21     42.64 o 
   7  -5   7       17.49       17.42     21.73 o 
   8  -5   7        2.00       68.45     55.31 o 
  -8  -4   7      162.33      192.92     53.29 o 
  -7  -4   7        1.42        1.36     21.69 o 
  -6  -4   7       55.58       55.85     22.59 o 
  -5  -4   7       53.05      120.08     43.32 o 
  -4  -4   7       96.62       93.28     15.13 o 
  -3  -4   7      706.40      724.34     11.06 o 
  -2  -4   7     1848.58     1844.25     40.80 o 
  -1  -4   7      275.25      232.28     31.55 o 
   0  -4   7       13.23       25.92     24.14 o 
   1  -4   7     2127.07     2304.54     39.24 o 
   2  -4   7     4990.58     4418.54     61.47 o 
   3  -4   7      688.37      706.26     26.97 o 
   4  -4   7       48.50       51.09     26.86 o 
   5  -4   7      941.14      916.57     49.77 o 
   6  -4   7     1490.70     1338.94     57.42 o 
   7  -4   7      191.90      235.67     51.95 o 
   8  -4   7        6.51        0.00     51.62 o 
  -8  -3   7      218.61      137.24     51.18 o 
  -7  -3   7       11.21       98.33     51.24 o 
  -6  -3   7      150.89      118.68     45.83 o 
  -5  -3   7       73.14       38.08     40.22 o 
  -4  -3   7      389.21      335.63     30.94 o 
  -3  -3   7     1484.75     1293.15     34.61 o 
  -2  -3   7     4549.84     4437.52     63.77 o 
  -1  -3   7     2377.83     2441.42     20.28 o 
   0  -3   7      247.86      260.68     21.06 o 
   1  -3   7     3658.97     3720.10     23.38 o 
   2  -3   7        3.71        0.00     18.17 o 
   3  -3   7       59.06       36.67     22.14 o 
   4  -3   7      366.71      455.23     29.37 o 
   5  -3   7      280.84      333.73     41.32 o 
   6  -3   7      211.42      133.46     43.28 o 
   7  -3   7      122.19       97.49     49.00 o 
   8  -3   7        1.19      113.10     53.87 o 
  -9  -2   7       28.93      103.57     52.76 o 
  -8  -2   7        0.49       22.22     48.74 o 
  -7  -2   7        3.53       55.31     49.34 o 
  -6  -2   7      349.91      349.74     47.69 o 
  -5  -2   7     1912.19     1994.74     57.26 o 
  -4  -2   7      747.79      771.60     31.31 o 
  -3  -2   7     4296.93     4013.48     56.25 o 
  -2  -2   7     2089.34     2250.82     40.36 o 
  -1  -2   7    16038.28    17032.81    170.58 o 
   0  -2   7     5704.17     5540.79    239.04 o 
   1  -2   7     3427.55     3475.82     46.84 o 
   2  -2   7     2437.64     2320.87     38.82 o 
   3  -2   7      748.11      773.98     10.59 o 
   4  -2   7      439.88      496.54     31.27 o 
   5  -2   7     2104.79     2210.90     61.47 o 
   6  -2   7      161.07      103.98     42.00 o 
   7  -2   7        1.51        0.00     49.40 o 
   8  -2   7       82.02       83.14     23.01 o 
  -9  -1   7       64.87       62.41     20.96 o 
  -8  -1   7        8.71        9.67     21.89 o 
  -7  -1   7      826.62      890.23     58.24 o 
  -6  -1   7     1644.59     1552.27     57.73 o 
  -5  -1   7      440.66      323.47     41.09 o 
  -4  -1   7      316.97      303.70     27.04 o 
  -3  -1   7     1374.77     1389.01     33.63 o 
  -2  -1   7     5144.67     5172.38     65.65 o 
  -1  -1   7      993.38     1157.99     29.77 o 
   0  -1   7      389.08      386.03     20.31 o 
   1  -1   7       46.88       44.78     16.09 o 
   2  -1   7      385.25      355.71     23.49 o 
   3  -1   7      592.05      586.42      8.87 o 
   4  -1   7      271.87      272.20     28.14 o 
   5  -1   7      107.11      128.89     39.29 o 
   6  -1   7       83.79      158.43     43.62 o 
   7  -1   7       75.13       97.76     51.60 o 
   8  -1   7       58.71      101.02     55.56 o 
  -9   0   7       20.37       20.60     23.00 o 
  -8   0   7      342.97      472.53     48.83 o 
  -7   0   7       14.92       97.45     45.65 o 
  -6   0   7        9.14       10.25     21.44 o 
  -5   0   7     2007.74     1840.35     53.67 o 
  -4   0   7      908.68      839.44     30.47 o 
  -3   0   7      748.20      791.00     11.31 o 
  -2   0   7     1081.21     1140.10     28.41 o 
  -1   0   7     5223.54     5137.35     62.23 o 
   0   0   7      175.63      168.80     18.59 o 
   1   0   7      223.92      289.19     22.16 o 
   2   0   7      210.48      195.76     21.84 o 
   3   0   7     4690.71     4788.82     26.67 o 
   4   0   7     2456.30     2409.28     48.12 o 
   5   0   7      730.13      731.21     13.43 o 
   6   0   7        1.25       29.80     45.08 o 
   7   0   7        9.80        9.64     22.64 o 
  -9   1   7        0.09        0.04     24.80 o 
  -8   1   7        1.60       13.61     47.76 o 
  -7   1   7       18.27        0.00     44.61 o 
  -6   1   7     2756.88     2785.11     27.70 o 
  -5   1   7      252.48      232.73     35.92 o 
  -4   1   7      158.30      186.74     22.91 o 
  -3   1   7      170.16      168.25     15.97 o 
  -2   1   7     4378.26     4152.12     55.48 o 
   0   1   7      515.68      479.35     31.29 o 
   1   1   7      245.63      261.81     24.57 o 
   2   1   7      168.86      157.75     23.53 o 
   3   1   7      369.84      301.20     29.74 o 
   4   1   7     1569.63     1636.59     41.17 o 
   5   1   7      160.52       57.93     41.86 o 
   6   1   7       25.26       31.32     46.60 o 
   7   1   7       31.73       31.30     22.35 o 
  -9   2   7       59.63      103.61     48.61 o 
  -8   2   7        2.46       44.43     46.38 o 
  -7   2   7        8.22       71.54     43.27 o 
  -6   2   7       87.10       95.03     38.21 o 
  -5   2   7      322.14      208.78     36.95 o 
  -4   2   7     1020.42     1087.43     32.06 o 
  -3   2   7     2968.98     3017.00     45.49 o 
  -2   2   7      929.36     1045.17     28.84 o 
  -1   2   7     1020.49      975.55     26.86 o 
   0   2   7       63.24       43.94     19.08 o 
   1   2   7     2908.12     3017.49     49.39 o 
   2   2   7     2839.28     2465.55     46.80 o 
   3   2   7     1404.66     1391.59     38.10 o 
   4   2   7      251.66      227.35     30.36 o 
   5   2   7      453.93      404.90     44.96 o 
   6   2   7     1395.08     1415.88     63.20 o 
   7   2   7        9.52        0.00     56.93 o 
  -9   3   7      303.28      276.49     49.74 o 
  -8   3   7      298.03      290.01     47.89 o 
  -7   3   7      522.37      572.99     47.42 o 
  -6   3   7      724.29      659.00     44.14 o 
  -5   3   7      461.53      459.94     39.06 o 
  -4   3   7      691.52      821.63     28.83 o 
  -3   3   7     1783.02     1915.69     38.77 o 
  -2   3   7     1478.56     1509.81     32.44 o 
  -1   3   7      684.69      704.67     24.92 o 
   0   3   7        9.58        9.24     32.20 o 
   1   3   7        9.69       27.69     28.24 o 
   2   3   7       14.20       14.67     16.31 o 
   4   3   7     1630.64     1636.98     43.07 o 
   5   3   7        6.33       25.72     45.08 o 
   6   3   7      153.86      288.20     51.84 o 
   7   3   7        9.13        9.71     21.70 o 
  -9   4   7        7.56      327.60    175.18 o 
  -8   4   7      264.22      309.21     48.89 o 
  -7   4   7      119.18      144.15     42.45 o 
  -6   4   7       15.29        1.25     36.21 o 
  -5   4   7      390.90      447.28     40.17 o 
  -4   4   7     1811.50     1735.95     40.40 o 
  -3   4   7      601.05      581.66     26.43 o 
  -2   4   7      170.03      147.59     22.63 o 
  -1   4   7      603.53      598.49      9.18 o 
   0   4   7     1974.78     1794.72    141.21 o 
   1   4   7     2220.09     2225.36     50.46 o 
   2   4   7     4309.30     4319.24     64.74 o 
   3   4   7      158.06      183.65     34.24 o 
   4   4   7     1254.19     1218.80     42.47 o 
   5   4   7      801.75      737.48     56.75 o 
   6   4   7      572.68      470.04     59.64 o 
  -9   5   7      497.05      477.61     50.76 o 
  -8   5   7       12.49      187.32    207.70 o 
  -7   5   7      213.19      233.26     43.66 o 
  -6   5   7      333.95      328.60     41.38 o 
  -5   5   7      599.03      616.73     41.32 o 
  -4   5   7      320.12      382.21     27.49 o 
  -3   5   7       20.42        0.00     82.48 o 
  -2   5   7      317.04      340.22     26.01 o 
  -1   5   7       84.96      114.13     21.69 o 
   0   5   7       34.26       78.56    152.02 o 
   1   5   7     1726.45     1849.79     47.05 o 
   2   5   7      123.80      142.85     34.94 o 
   3   5   7        6.62        7.91     16.04 o 
   4   5   7       78.23      111.18     35.66 o 
   5   5   7      392.34      386.68     55.58 o 
   6   5   7       19.72       19.17     21.64 o 
  -8   6   7       49.43       74.46     50.87 o 
  -7   6   7      159.02      164.62     21.37 o 
  -6   6   7      188.94       83.87     39.60 o 
  -5   6   7     1055.47     1115.39     46.77 o 
  -4   6   7       83.62      147.06     27.06 o 
  -3   6   7       20.35       45.75     23.66 o 
  -2   6   7      204.76      183.64     27.17 o 
  -1   6   7     2707.24     2416.15     46.32 o 
   0   6   7      104.02      115.25     27.50 o 
   1   6   7        1.33        0.00     37.78 o 
   2   6   7      452.42      452.66      7.63 o 
   3   6   7     1217.82     1293.55     46.04 o 
   4   6   7      365.06      434.68     39.24 o 
   5   6   7      328.66      387.06     57.60 o 
  -8   7   7       25.40        0.00     49.55 o 
  -7   7   7      272.42      214.94     45.59 o 
  -6   7   7      198.21      255.00     42.67 o 
  -5   7   7      545.82      542.57     42.20 o 
  -4   7   7      340.71      355.01     30.39 o 
  -3   7   7       49.40       30.31     25.60 o 
  -2   7   7      598.04      561.93     31.06 o 
  -1   7   7      203.95      160.02     26.53 o 
   0   7   7       94.11      110.50     28.82 o 
   1   7   7      917.13      926.72     12.21 o 
   2   7   7        1.74        0.00     37.34 o 
   3   7   7       69.75       71.38     41.04 o 
   4   7   7        4.72        0.00    143.95 o 
  -8   8   7       44.07       44.35     21.89 o 
  -7   8   7       13.04        0.00     45.50 o 
  -6   8   7        2.46       75.27    156.57 o 
  -5   8   7      305.40      270.77     42.08 o 
  -4   8   7      249.18      216.43     29.45 o 
  -2   8   7      208.26      210.65     16.00 o 
  -1   8   7      493.91      462.75     32.18 o 
   0   8   7      171.76      271.23     38.62 o 
   1   8   7      583.65      565.78      9.54 o 
   2   8   7     1297.11     1291.45     13.97 o 
   3   8   7     1138.80     1035.90     49.90 o 
   4   8   7      249.11      278.64     43.75 o 
  -7   9   7       19.74      100.02     46.45 o 
  -6   9   7      253.57      325.12     47.60 o 
  -5   9   7      250.14      284.87     44.26 o 
  -4   9   7       87.72      152.74     32.18 o 
  -3   9   7       64.74       54.01     30.57 o 
  -2   9   7      181.32      129.92     31.64 o 
  -1   9   7       36.70       58.12    110.23 o 
   0   9   7       87.98      108.97     34.68 o 
   1   9   7      138.27       71.45     43.53 o 
   2   9   7       58.94       59.68     15.63 o 
   3   9   7       49.87        0.00     41.66 o 
  -6  10   7       24.12       87.83     46.95 o 
  -5  10   7       12.16      274.58    168.24 o 
  -4  10   7      610.37      609.99     38.61 o 
  -3  10   7      129.05      122.86     15.48 o 
  -2  10   7       40.63       73.63     34.29 o 
  -1  10   7       17.59       17.76     15.95 o 
   0  10   7      904.44      948.60     42.23 o 
   1  10   7      587.38      580.71      8.88 o 
   2  10   7      436.73      398.28     44.75 o 
  -5  11   7       96.41      184.26     48.14 o 
  -4  11   7      163.03      197.16     38.86 o 
  -3  11   7       24.10       23.82     15.90 o 
  -2  11   7       47.52      155.14    140.44 o 
  -1  11   7       57.18       52.69     36.18 o 
   0  11   7        1.09        0.00    382.83 o 
   0 -13   8      477.59      489.67     19.00 o 
   2 -13   8      846.88      797.09     52.18 o 
  -2 -12   8       20.72       55.88     49.70 o 
  -1 -12   8      292.76      307.55    108.87 o 
   0 -12   8       65.17       60.62     15.59 o 
   1 -12   8       15.72       61.52    157.55 o 
   2 -12   8       35.69        0.00     38.38 o 
   3 -12   8      358.96      388.64     41.42 o 
   4 -12   8        4.13        0.00     44.49 o 
  -3 -11   8        0.85        0.00    154.25 o 
  -2 -11   8      220.48      226.37     21.18 o 
  -1 -11   8      742.22      727.10    217.78 o 
   0 -11   8      789.37      778.73     45.17 o 
   1 -11   8      467.04      456.90     39.24 o 
   2 -11   8       76.82      104.02     37.20 o 
   3 -11   8      419.75      445.28     39.31 o 
   4 -11   8      699.54      716.12     44.46 o 
   5 -11   8      117.63      181.68     55.61 o 
  -4 -10   8       36.35       28.11     37.37 o 
  -3 -10   8      253.77      271.28     38.87 o 
  -2 -10   8      595.26      619.93     53.98 o 
  -1 -10   8     1507.57     1510.68     75.22 o 
   0 -10   8      377.46      367.36     45.37 o 
   1 -10   8       24.05      107.07     33.46 o 
   2 -10   8       98.28       28.07     31.26 o 
   3 -10   8      847.59      797.08     37.36 o 
   4 -10   8       78.98      121.33     35.88 o 
   5 -10   8       89.14       64.52     50.28 o 
   6 -10   8      200.80      218.84     55.18 o 
  -5  -9   8        3.77        0.00     52.54 o 
  -4  -9   8     1145.29     1108.99     44.64 o 
  -3  -9   8      454.45      556.42     41.64 o 
  -2  -9   8      469.63      477.08     11.07 o 
  -1  -9   8      897.54      890.36     27.70 o 
   0  -9   8      952.66      974.14     45.16 o 
   1  -9   8       56.21       63.24     30.57 o 
   2  -9   8      348.22      281.60     30.70 o 
   3  -9   8     2320.05     2316.63     19.17 o 
   4  -9   8      440.48      448.88     34.53 o 
   5  -9   8      131.65      109.44     49.08 o 
   6  -9   8      308.81      314.94      9.21 o 
  -6  -8   8      142.93      171.57     57.11 o 
  -5  -8   8        0.76        0.00     52.62 o 
  -4  -8   8     1881.42     1812.84     51.64 o 
  -3  -8   8      539.69      501.21     38.85 o 
  -2  -8   8      336.88      301.13     36.61 o 
  -1  -8   8        3.64        6.40     19.86 o 
   0  -8   8      991.99      998.97     31.89 o 
   1  -8   8      118.92      127.20     15.77 o 
   2  -8   8        1.49        1.46     15.71 o 
   3  -8   8      227.14      219.36      5.79 o 
   4  -8   8      570.93      592.41     35.36 o 
   5  -8   8      335.92      364.00     47.87 o 
   6  -8   8       52.12       11.10     49.40 o 
   7  -8   8       12.42      160.81    218.04 o 
  -6  -7   8       22.56       25.49     53.93 o 
  -5  -7   8       34.03       21.31     49.21 o 
  -4  -7   8      923.89      942.08     45.58 o 
  -3  -7   8     2985.11     2942.97     56.82 o 
  -2  -7   8       29.11       33.06     16.57 o 
  -1  -7   8     1730.50     1638.77     50.45 o 
   0  -7   8     2497.53     2456.49    231.64 o 
   1  -7   8    10124.70    10378.88    116.65 o 
   2  -7   8     1556.25     1604.58     14.95 o 
   3  -7   8       38.18        0.00     95.50 o 
   4  -7   8     1101.02     1164.69     39.49 o 
   5  -7   8     1557.37     1491.42     60.48 o 
   6  -7   8      669.46      857.98     55.12 o 
   7  -7   8      195.25      194.28     21.58 o 
  -7  -6   8        1.90       99.80     57.58 o 
  -6  -6   8       13.58       13.18     21.08 o 
  -5  -6   8      665.54      619.42     57.21 o 
  -4  -6   8     1092.93     1103.24     12.62 o 
  -3  -6   8       94.07      142.57     32.25 o 
  -2  -6   8        5.80        5.24     17.07 o 
  -1  -6   8      163.56      153.63     16.72 o 
   0  -6   8      588.23      644.84     30.97 o 
   1  -6   8        1.29        0.00     22.65 o 
   2  -6   8        0.67        0.00     82.85 o 
   3  -6   8       48.84       41.11     26.04 o 
   4  -6   8       14.91        0.00     28.89 o 
   5  -6   8      240.96      207.88     43.90 o 
   6  -6   8      169.60      128.05     45.81 o 
   7  -6   8      126.57      213.49     51.65 o 
  -7  -5   8        0.54        0.50     22.27 o 
  -6  -5   8     1467.36     1425.93     65.64 o 
  -5  -5   8       53.25       31.17     46.23 o 
  -4  -5   8      167.49      110.66     31.80 o 
  -3  -5   8      905.96      822.44     35.28 o 
  -2  -5   8     1552.09     1453.85     41.13 o 
  -1  -5   8      353.10      334.47     36.78 o 
   0  -5   8     1380.01     1350.13     56.68 o 
   1  -5   8      922.13     1051.46     29.86 o 
   2  -5   8        7.60        0.00     85.63 o 
   3  -5   8      907.84     1013.33     32.70 o 
   4  -5   8      667.05      711.42     32.91 o 
   5  -5   8      298.12      279.96     44.65 o 
   6  -5   8      706.10      696.87     14.32 o 
   7  -5   8       42.59       47.05     21.39 o 
  -8  -4   8       59.54       56.86     22.18 o 
  -7  -4   8      518.32      382.85     61.54 o 
  -6  -4   8     1125.31     1000.88     56.58 o 
  -5  -4   8      627.69      600.12     49.03 o 
  -4  -4   8     1539.85     1501.12     39.85 o 
  -3  -4   8     1977.76     1795.45     40.40 o 
  -2  -4   8      421.08      449.98     29.90 o 
  -1  -4   8      967.36     1173.29     41.49 o 
   0  -4   8      159.96      126.85     22.96 o 
   1  -4   8       10.37        0.00     19.67 o 
   2  -4   8     1005.16      866.14     27.32 o 
   3  -4   8      396.49      497.08     28.05 o 
   4  -4   8        1.91        0.00     28.40 o 
   5  -4   8      489.44      445.36     44.87 o 
   6  -4   8       25.08       26.27     23.15 o 
   7  -4   8      104.77      112.63     51.34 o 
  -8  -3   8        5.27        5.55     21.64 o 
  -7  -3   8      584.38      551.76     61.42 o 
  -6  -3   8     1356.69     1374.52     60.12 o 
  -5  -3   8      185.59      160.91     43.23 o 
  -4  -3   8      518.11      521.87     33.65 o 
  -3  -3   8     1661.84     1555.56     38.42 o 
  -2  -3   8     8596.83     8094.51     94.79 o 
  -1  -3   8     3885.02     3639.40     60.71 o 
   0  -3   8     2156.71     2234.28     39.62 o 
   1  -3   8     1595.25     1541.64     33.39 o 
   2  -3   8     2033.92     1740.92     36.88 o 
   3  -3   8     5832.33     5376.44     69.64 o 
   4  -3   8     1030.50     1048.66     34.04 o 
   5  -3   8       45.29       85.37     40.47 o 
   6  -3   8        2.90        9.88     43.85 o 
   7  -3   8      671.86      569.11     56.81 o 
  -8  -2   8       46.13        0.00     49.55 o 
  -7  -2   8     1288.44     1340.64     65.50 o 
  -6  -2   8      126.84      116.60     45.47 o 
  -5  -2   8        2.88        0.00     39.91 o 
  -4  -2   8      797.93      770.45     10.26 o 
  -3  -2   8       20.97        7.12     24.23 o 
  -2  -2   8      179.65      251.40     25.59 o 
  -1  -2   8       60.61      116.75     26.30 o 
   0  -2   8       65.13       48.31     22.08 o 
   1  -2   8      381.08      436.89     23.79 o 
   2  -2   8      270.83      246.36     23.09 o 
   3  -2   8     1022.49     1025.11     12.10 o 
   4  -2   8      349.85      452.85     32.41 o 
   5  -2   8      151.84      148.52     41.66 o 
   6  -2   8       45.49       47.71     21.64 o 
   7  -2   8       13.00       13.14     22.07 o 
  -9  -1   8        4.20       20.31     53.83 o 
  -8  -1   8       35.66       35.25     22.25 o 
  -7  -1   8      120.26       47.59     51.99 o 
  -6  -1   8      341.85      278.90     47.31 o 
  -5  -1   8      735.33      793.36     45.79 o 
  -4  -1   8      635.24      586.96     30.10 o 
  -3  -1   8     1233.37     1179.59     34.41 o 
  -2  -1   8     1398.81     1590.26     34.95 o 
  -1  -1   8      792.84      926.91     29.89 o 
   0  -1   8     3780.90     3687.10     88.18 o 
   1  -1   8     8072.38     7546.58     85.38 o 
   2  -1   8     1260.66     1236.66     31.26 o 
   3  -1   8      259.41      255.81      6.22 o 
   4  -1   8        7.08        9.04     15.84 o 
   5  -1   8     2731.61     2758.48     27.59 o 
   6  -1   8       89.29        6.79     43.97 o 
   7  -1   8      262.92      359.26     55.12 o 
  -9   0   8      343.11      327.62     54.48 o 
  -8   0   8      543.53      505.85     37.10 o 
  -7   0   8      510.25      454.23     51.55 o 
  -6   0   8       37.28       30.44     22.81 o 
  -5   0   8      515.17      512.68     12.20 o 
  -4   0   8     1527.27     1556.82     37.86 o 
  -3   0   8       23.20       25.22     16.66 o 
  -2   0   8       14.02        0.00     22.60 o 
  -1   0   8      110.59      113.92     20.87 o 
   0   0   8     3595.65     3622.92    181.85 o 
   1   0   8       58.26       59.30     16.23 o 
   2   0   8      820.55      914.92     29.24 o 
   3   0   8       55.97       50.35     16.32 o 
   4   0   8        0.22       44.09     26.95 o 
   5   0   8      704.05      689.18     49.56 o 
   6   0   8       82.22       36.65     47.94 o 
   7   0   8       30.49        0.00     52.01 o 
  -9   1   8      402.93      483.16     54.38 o 
  -8   1   8        4.85       45.57     49.77 o 
  -7   1   8      556.80      464.87     53.25 o 
  -6   1   8      817.36      862.69     49.28 o 
  -5   1   8     1120.39     1166.58     48.88 o 
  -4   1   8     1239.18     1331.65     33.85 o 
  -3   1   8      285.79      287.07      6.82 o 
  -2   1   8     3671.49     3450.16     52.94 o 
  -1   1   8     1260.90     1085.78     30.67 o 
   0   1   8     1418.45     1406.90     48.05 o 
   1   1   8     1907.26     1977.60     40.80 o 
   2   1   8       88.66       91.11     25.99 o 
   3   1   8      234.19      260.42     29.77 o 
   4   1   8      226.56      187.61     33.98 o 
   5   1   8     1094.48     1182.39     53.68 o 
   6   1   8      182.68      217.73     48.98 o 
   7   1   8       13.29       13.19     21.19 o 
  -9   2   8        0.69        9.73     48.41 o 
  -8   2   8       31.45       35.65     21.95 o 
  -7   2   8       14.60      113.92     43.07 o 
  -6   2   8      327.10      314.98     41.10 o 
  -5   2   8       30.57        0.00     36.10 o 
  -4   2   8     1253.41     1295.52     36.55 o 
  -3   2   8      283.57      265.60     24.87 o 
  -2   2   8       14.40       36.85     22.45 o 
  -1   2   8      503.89      457.49     25.08 o 
   0   2   8     2467.28     2199.26     73.62 o 
   1   2   8       71.91       85.41     28.44 o 
   2   2   8       51.00       30.74     26.30 o 
   3   2   8     1742.50     1710.80     41.95 o 
   5   2   8      123.69      118.83     20.91 o 
   6   2   8        8.25      121.09     49.24 o 
  -9   3   8       48.87       51.19     21.94 o 
  -8   3   8        1.11        1.02     21.47 o 
  -7   3   8       74.62       51.45     43.78 o 
  -6   3   8     1510.89     1313.72     53.40 o 
  -5   3   8      568.58      518.54     41.12 o 
  -4   3   8      196.39      214.75     27.30 o 
  -3   3   8      254.02      273.33     24.03 o 
  -2   3   8     8080.90     7751.02     89.24 o 
  -1   3   8     1757.39     1631.58     35.10 o 
   0   3   8      738.77      762.86     66.61 o 
   1   3   8      210.28      204.91     33.02 o 
   2   3   8     2740.55     2356.84     51.04 o 
   3   3   8     1379.75     1272.16     41.66 o 
   4   3   8      788.58      812.45     40.71 o 
   5   3   8       62.57      138.23    177.57 o 
   6   3   8        9.06        0.00     51.18 o 
  -9   4   8        3.40        0.00    183.99 o 
  -8   4   8        8.87       53.50     46.13 o 
  -7   4   8      427.46      433.90     48.18 o 
  -6   4   8       41.45       40.41     21.38 o 
  -5   4   8      118.86      116.36     22.73 o 
  -4   4   8        3.09       12.31     26.17 o 
  -3   4   8      611.31      558.40     27.24 o 
  -2   4   8      377.88      412.00     27.12 o 
  -1   4   8       41.73        0.00     79.10 o 
   0   4   8     1156.51     1189.72     32.90 o 
   1   4   8       69.26      117.47     35.47 o 
   2   4   8      213.17      185.28     35.59 o 
   3   4   8       20.59        0.00     35.53 o 
   4   4   8       10.09       10.07     16.56 o 
   5   4   8      106.44      102.39     22.70 o 
   6   4   8      331.42      430.64     58.64 o 
  -9   5   8       33.49      119.39     48.35 o 
  -8   5   8        6.93       99.07     49.06 o 
  -7   5   8      375.16      387.94     46.95 o 
  -6   5   8      569.64      539.84     44.30 o 
  -5   5   8      751.85      820.85     45.93 o 
  -4   5   8      138.54      161.66     27.79 o 
  -3   5   8     1310.72     1304.01     34.93 o 
  -2   5   8     1053.03      959.18     31.34 o 
  -1   5   8        5.23        0.00     23.02 o 
   0   5   8      819.15      866.79     32.22 o 
   1   5   8     1030.39     1103.31     46.74 o 
   2   5   8      998.07      839.11     42.08 o 
   3   5   8     1001.22     1015.01     41.24 o 
   4   5   8        1.78        1.97     18.05 o 
   5   5   8      361.64      487.77     56.75 o 
  -8   6   8        4.74        5.18     21.20 o 
  -7   6   8      620.17      747.86     49.84 o 
  -6   6   8       18.56       28.78     28.45 o 
  -5   6   8      415.93      447.93     43.64 o 
  -4   6   8       11.71      108.93    111.53 o 
  -3   6   8      210.52      273.38     25.96 o 
  -2   6   8       40.44       40.73     15.63 o 
  -1   6   8      272.96      262.92      6.07 o 
   0   6   8       85.53       88.07     91.25 o 
   1   6   8       82.14        0.91     37.12 o 
   2   6   8       76.15        0.00     36.28 o 
   3   6   8      551.14      474.86     41.05 o 
   4   6   8      123.78      199.26     40.50 o 
   5   6   8       13.41       73.77     54.82 o 
  -8   7   8        6.92       47.21     52.24 o 
  -7   7   8       10.49        0.71     45.51 o 
  -6   7   8       19.97       21.78     42.33 o 
  -5   7   8     1414.64     1488.06     54.77 o 
  -3   7   8      111.66      135.85     28.05 o 
  -2   7   8      355.46      412.35     30.74 o 
   0   7   8      967.99      971.10     36.93 o 
   1   7   8      530.54      531.62      8.73 o 
   2   7   8        2.56       25.02     37.90 o 
   3   7   8        1.00       43.90     42.08 o 
   4   7   8       59.48       64.54     15.36 o 
  -7   8   8       12.02       81.29     45.69 o 
  -6   8   8       13.70       43.09     44.05 o 
  -5   8   8       58.89        5.52     42.63 o 
  -4   8   8      253.66      343.74     31.86 o 
  -3   8   8        5.96      167.13    109.47 o 
  -2   8   8       98.53      172.23     30.74 o 
  -1   8   8       14.92        0.00    106.88 o 
   0   8   8      544.24      648.83     35.96 o 
   1   8   8      200.43      319.79    163.66 o 
   2   8   8      309.99      356.05     43.81 o 
   3   8   8      243.32      331.10     43.60 o 
  -7   9   8       67.57       90.05     48.49 o 
  -6   9   8       58.14       74.00     46.55 o 
  -5   9   8       22.88       22.20     21.01 o 
  -4   9   8        4.98        0.00    119.91 o 
  -3   9   8      127.77      205.43     31.98 o 
  -2   9   8      897.05      780.10     38.45 o 
  -1   9   8      659.05      661.26     37.29 o 
   0   9   8      147.08      115.76     82.42 o 
   1   9   8      161.88      167.87     16.24 o 
   2   9   8      585.94      496.67     45.62 o 
  -6  10   8       21.10       20.10     21.31 o 
  -5  10   8        2.38        0.00     47.05 o 
  -4  10   8       15.52       19.50     16.13 o 
  -3  10   8        3.78        9.32     33.52 o 
  -2  10   8        0.44        0.00    138.51 o 
  -1  10   8      194.06      249.14     34.46 o 
   0  10   8      439.40      514.89     55.33 o 
   1  10   8        3.00        0.00     42.70 o 
  -4  11   8        1.81        0.00     39.04 o 
  -3  11   8      235.70      209.52     36.75 o 
  -2  11   8      862.19      819.93     43.15 o 
  -1  11   8       53.25      253.22    141.64 o 
  -2 -12   9      792.52      789.28     13.72 o 
  -1 -12   9      420.24      426.55     24.20 o 
   0 -12   9       20.51       63.21     72.69 o 
   1 -12   9      200.06      199.77     15.80 o 
   2 -12   9      918.35      937.57     48.17 o 
   3 -12   9      739.37      893.46     47.68 o 
   4 -12   9       46.20       47.82     16.03 o 
  -3 -11   9       38.73       49.59     41.32 o 
  -2 -11   9       67.02       65.08     16.61 o 
  -1 -11   9      668.64      655.05    297.13 o 
   0 -11   9       70.49       74.48     15.39 o 
   1 -11   9      170.58      193.92     43.76 o 
   2 -11   9       44.45      120.06     36.96 o 
   3 -11   9      243.17      254.10     36.01 o 
   4 -11   9      112.35      112.22     15.79 o 
   5 -11   9        4.64        4.75     22.50 o 
  -4 -10   9      507.86      528.77     43.66 o 
  -3 -10   9       91.92       93.78     16.47 o 
  -2 -10   9      169.69      168.82     28.20 o 
  -1 -10   9       73.06       78.19     16.10 o 
   0 -10   9     1044.66     1064.84     66.23 o 
   1 -10   9      755.33      862.43     41.94 o 
   2 -10   9      354.40      359.54      7.51 o 
   3 -10   9       17.71       80.95     32.94 o 
   4 -10   9      167.66      194.23     38.54 o 
   5 -10   9     1157.40     1292.25     64.56 o 
   6 -10   9      434.92      439.99     10.75 o 
  -5  -9   9      391.47      345.37    221.53 o 
  -4  -9   9      152.43      155.27     16.39 o 
  -3  -9   9      914.30      939.64     45.51 o 
  -2  -9   9       54.68       12.52     35.21 o 
  -1  -9   9     1183.35     1175.82     52.28 o 
   0  -9   9      446.05      472.48     66.97 o 
   1  -9   9       33.10       32.09     15.50 o 
   2  -9   9      981.83      952.32     38.34 o 
   3  -9   9      414.90      424.47     34.84 o 
   4  -9   9        7.86        0.00     33.86 o 
   5  -9   9        3.84      202.07    184.94 o 
   6  -9   9      721.74      759.97     62.25 o 
  -6  -8   9       33.73        0.00     59.75 o 
  -5  -8   9     1123.76     1332.74     64.91 o 
  -4  -8   9      658.16      629.12     41.25 o 
  -3  -8   9      199.98      101.18     37.44 o 
  -2  -8   9     1332.30     1301.22     43.39 o 
  -1  -8   9     1845.53     2117.58     59.96 o 
   0  -8   9      448.15      475.64     35.75 o 
   1  -8   9      310.38      288.89     27.68 o 
   2  -8   9      135.83       94.06     28.64 o 
   3  -8   9      322.93      314.20     31.87 o 
   4  -8   9      290.26      289.71      6.56 o 
   5  -8   9     1367.90     1242.07     62.05 o 
   6  -8   9       29.12        9.68     52.58 o 
  -6  -7   9       89.13       38.45     55.18 o 
  -5  -7   9      224.85      256.78     52.85 o 
  -4  -7   9       96.49       97.55     16.73 o 
  -3  -7   9     1342.10     1298.61     41.84 o 
  -2  -7   9      311.98      361.92     35.69 o 
  -1  -7   9      196.37      263.22     39.36 o 
   0  -7   9       21.42       10.12     43.29 o 
   1  -7   9       63.71       67.00     25.12 o 
   2  -7   9      144.05      115.03     27.02 o 
   3  -7   9     1353.34     1202.35     36.02 o 
   4  -7   9       86.54       80.41     16.19 o 
   5  -7   9      115.40      101.58     46.99 o 
   6  -7   9        5.68        6.29     22.55 o 
   7  -7   9        0.99        0.69     22.42 o 
  -7  -6   9      301.80      181.89     63.60 o 
  -6  -6   9      264.03      281.65     55.00 o 
  -5  -6   9      356.48      227.96     53.99 o 
  -4  -6   9      259.82      304.28     33.81 o 
  -3  -6   9     1305.03     1280.65     40.91 o 
  -2  -6   9     1269.57     1273.17     41.58 o 
  -1  -6   9     1782.94     2057.78     54.15 o 
   0  -6   9      103.55      103.42    201.60 o 
   1  -6   9      708.50      836.72     30.68 o 
   2  -6   9     5648.62     5726.22     29.67 o 
   3  -6   9     3104.14     2582.59     47.36 o 
   4  -6   9       86.36        0.00    114.26 o 
   5  -6   9       60.81       62.17     20.94 o 
   6  -6   9      416.26      420.04     10.83 o 
   7  -6   9      309.96      403.15     53.55 o 
  -7  -5   9       74.02       78.18     22.20 o 
  -6  -5   9       10.13       10.13     22.36 o 
  -5  -5   9       76.74       71.92     22.64 o 
  -4  -5   9        8.59        7.27     16.15 o 
  -2  -5   9      941.46     1085.80     39.52 o 
  -1  -5   9     3108.40     3272.80     67.33 o 
   0  -5   9      230.58      249.94     55.33 o 
   1  -5   9       60.69       59.06     24.63 o 
   2  -5   9      242.02      289.67     25.83 o 
   3  -5   9      780.15      745.42     33.18 o 
   4  -5   9      402.28      365.17     31.82 o 
   5  -5   9        0.14        0.19     24.48 o 
   6  -5   9        3.54        0.00     45.59 o 
   7  -5   9      362.07      294.95     56.12 o 
  -8  -4   9       68.77       66.24     21.86 o 
  -7  -4   9       16.10       86.29     55.38 o 
  -6  -4   9      220.99      171.74     51.36 o 
  -5  -4   9     1081.73      843.86     55.81 o 
  -4  -4   9     2625.37     2525.94     49.44 o 
  -3  -4   9       18.22       19.76     15.67 o 
  -2  -4   9      196.68      169.50     31.73 o 
  -1  -4   9     1016.48     1068.68     41.85 o 
   0  -4   9     3934.23     3805.54     69.58 o 
   1  -4   9     1939.69     2247.85     43.18 o 
   2  -4   9     2234.59     2288.89     18.05 o 
   3  -4   9      373.59      340.07     28.80 o 
   4  -4   9     1207.36     1313.52     40.25 o 
   5  -4   9      160.05      211.25     43.38 o 
   6  -4   9      380.45      382.55      9.94 o 
   7  -4   9        1.49        0.00    189.75 o 
  -8  -3   9       12.67        0.00     52.75 o 
  -7  -3   9      433.99      524.58     58.72 o 
  -6  -3   9       65.46       63.34     23.14 o 
  -5  -3   9     1408.58     1443.44     57.29 o 
  -4  -3   9      228.60      226.90     30.11 o 
  -3  -3   9     3154.53     3051.25     57.00 o 
  -2  -3   9      729.90      734.65     34.34 o 
  -1  -3   9     3666.42     3562.20     58.30 o 
   0  -3   9       23.90        8.87     29.01 o 
   1  -3   9      993.71     1106.65     30.37 o 
   2  -3   9        0.16       22.65     23.15 o 
   3  -3   9      279.34      289.98     28.96 o 
   4  -3   9       39.91       75.52     31.07 o 
   5  -3   9       87.31       42.70     43.46 o 
   6  -3   9      178.20      172.28     22.28 o 
   7  -3   9       22.72        0.00     50.40 o 
  -8  -2   9        0.05        0.09     22.59 o 
  -7  -2   9      235.68      313.71     55.41 o 
  -6  -2   9        7.80      100.94     46.24 o 
  -5  -2   9     1026.50      903.97     51.62 o 
  -4  -2   9     1686.93     1681.17     43.35 o 
  -3  -2   9      229.72      241.15     30.31 o 
  -2  -2   9      595.50      612.23     32.67 o 
  -1  -2   9     1873.07     1740.08     42.17 o 
   0  -2   9     3858.09     3483.78    209.27 o 
   1  -2   9      279.17      237.21     24.20 o 
   2  -2   9        4.96      148.54     87.71 o 
   3  -2   9     1291.48     1292.50     14.70 o 
   4  -2   9      808.14      897.16     36.95 o 
   5  -2   9     1003.50     1063.92     52.12 o 
   6  -2   9      106.77      106.37     21.64 o 
   7  -2   9       74.15       49.59     52.00 o 
  -8  -1   9      340.69      334.70     10.05 o 
  -7  -1   9       11.18       11.18     21.26 o 
  -6  -1   9       12.78        0.00     43.37 o 
  -5  -1   9      656.35      574.08     45.87 o 
  -4  -1   9      160.19      105.80     27.77 o 
  -3  -1   9        0.22        0.00     25.46 o 
  -2  -1   9       75.30       68.12     24.69 o 
  -1  -1   9     2125.83     1799.00     37.87 o 
   0  -1   9      125.59      158.70     60.83 o 
   1  -1   9       44.27       45.06     22.81 o 
   2  -1   9      405.66      421.63     28.35 o 
   3  -1   9      534.73      530.01      8.72 o 
   4  -1   9        7.66        8.20     15.59 o 
   5  -1   9       34.75       28.88     42.18 o 
   6  -1   9       15.17       34.14     45.28 o 
   7  -1   9      284.54      193.43     54.89 o 
  -9   0   9       98.55       94.57     54.60 o 
  -8   0   9        2.36        2.01     23.85 o 
  -7   0   9      697.65      772.50     55.49 o 
  -6   0   9      199.03      197.18     46.17 o 
  -5   0   9     1154.22     1105.59     49.65 o 
  -4   0   9       18.10        0.00     25.67 o 
  -3   0   9     5179.70     5330.31     27.79 o 
  -2   0   9     2993.89     3011.43     51.95 o 
  -1   0   9     2605.06     2555.96     43.62 o 
   0   0   9      156.89      103.11     25.00 o 
   1   0   9      815.17      721.28     30.13 o 
   2   0   9     4128.56     4136.83     57.50 o 
   3   0   9     1363.42     1409.55     14.25 o 
   4   0   9      126.25      108.47     31.14 o 
   5   0   9       41.18        0.00     44.11 o 
   6   0   9      502.56      555.41     53.71 o 
   7   0   9      119.89      134.34     57.61 o 
  -9   1   9       64.91       65.10     52.56 o 
  -8   1   9      281.95      222.94     55.61 o 
  -7   1   9      100.57      166.38     47.50 o 
  -6   1   9        4.70        6.72     40.57 o 
  -5   1   9      405.39      344.08     41.50 o 
  -4   1   9     1957.97     1904.65     43.60 o 
  -3   1   9      627.48      606.51      9.47 o 
  -2   1   9      286.89      248.28     27.29 o 
  -1   1   9      409.32      374.18     24.93 o 
   0   1   9      770.22      917.04     38.94 o 
   1   1   9      383.99      366.77     29.86 o 
   2   1   9      118.37      141.37     29.04 o 
   3   1   9       97.57       41.94     30.74 o 
   4   1   9        3.64        0.00     31.55 o 
   5   1   9      412.44      331.86     49.73 o 
   6   1   9       86.93       19.32     49.05 o 
  -9   2   9        2.62        3.10     21.70 o 
  -8   2   9      285.70      208.54     52.94 o 
  -7   2   9      382.85      371.57     49.46 o 
  -6   2   9      401.15      448.10     43.78 o 
  -5   2   9       28.09       28.48     38.41 o 
  -4   2   9     3188.52     3363.65     57.71 o 
  -3   2   9      370.53      368.25     28.59 o 
  -2   2   9      350.28      338.05     27.72 o 
  -1   2   9      484.49      425.91     23.69 o 
   0   2   9     2527.68     2459.35     81.57 o 
   1   2   9     2365.11     2472.02     50.34 o 
   2   2   9     2958.11     2750.32     50.93 o 
   3   2   9      425.75      445.62     35.85 o 
   4   2   9      172.02      217.27     36.39 o 
   5   2   9        9.03      105.28     45.53 o 
   6   2   9      694.81      671.30     57.04 o 
  -9   3   9        2.23        0.00     48.51 o 
  -8   3   9      126.55      118.67     49.30 o 
  -7   3   9        6.19       35.47     45.88 o 
  -6   3   9      190.65      201.45     42.37 o 
  -5   3   9       87.17      119.59     38.99 o 
  -4   3   9      149.93      160.84     29.72 o 
  -3   3   9     1354.97     1404.26     36.99 o 
  -2   3   9     1174.07     1199.16     35.17 o 
  -1   3   9      612.82      612.01     27.72 o 
   0   3   9      280.47      278.60     26.36 o 
   1   3   9      168.50      251.62     36.69 o 
   2   3   9      313.54      292.71     33.40 o 
   3   3   9      347.88      290.13     34.41 o 
   4   3   9       18.64       22.17     15.60 o 
   5   3   9       41.56        0.00    189.28 o 
   6   3   9        3.69        4.19     24.36 o 
  -8   4   9        0.83        0.00     48.64 o 
  -7   4   9        1.16        0.00     44.38 o 
  -6   4   9      308.21      368.54     43.27 o 
  -5   4   9      393.04      481.07     43.20 o 
  -4   4   9      266.48      219.28     29.50 o 
  -3   4   9        2.50        0.00     94.34 o 
  -2   4   9      317.17      350.05     26.33 o 
  -1   4   9     1259.93     1150.94     33.08 o 
   0   4   9     2664.98     2548.68    167.95 o 
   1   4   9      260.29      314.86     36.64 o 
   2   4   9       52.60       53.39     15.62 o 
   3   4   9     1090.52     1207.90     41.99 o 
   4   4   9     1204.05     1321.60     47.03 o 
   5   4   9      125.80      119.91     22.21 o 
  -8   5   9       18.44       16.47     22.30 o 
  -7   5   9        8.31        7.59     22.22 o 
  -6   5   9       58.29        2.25     42.16 o 
  -5   5   9      704.95      773.94     46.28 o 
  -4   5   9      142.63      174.11     27.27 o 
  -3   5   9     1467.47     1216.70     35.47 o 
  -2   5   9       36.47       81.81     25.08 o 
  -1   5   9      138.85      137.82     25.23 o 
   0   5   9        8.24       91.11    101.60 o 
   1   5   9       66.30      125.50     40.34 o 
   2   5   9      897.41      814.00     44.34 o 
   3   5   9        2.51        0.00     35.30 o 
   4   5   9        6.25        6.88     17.05 o 
   5   5   9        7.57        8.42     20.96 o 
  -8   6   9      113.38      115.71     21.45 o 
  -7   6   9       13.99        0.00     46.33 o 
  -6   6   9       61.07       74.38     42.50 o 
  -5   6   9      433.99      447.01     43.63 o 
  -4   6   9      261.25      259.90     31.94 o 
  -3   6   9     2771.17     2522.46     48.80 o 
  -2   6   9      781.39      753.95     33.37 o 
  -1   6   9     1279.14     1027.87     34.93 o 
   0   6   9      592.30      713.66     34.71 o 
   1   6   9      544.01      553.34      9.17 o 
   2   6   9      388.91      372.67     38.22 o 
   3   6   9      904.13      711.12     43.53 o 
   4   6   9      337.57      467.30     40.37 o 
  -8   7   9      100.65      100.10     21.52 o 
  -7   7   9       16.54       16.46     21.76 o 
  -6   7   9       66.98       80.02     44.29 o 
  -5   7   9       18.78       25.20     21.32 o 
  -4   7   9      679.71      787.90     34.85 o 
  -3   7   9       36.89       18.63     28.74 o 
  -2   7   9       77.53       92.07     29.23 o 
  -1   7   9      164.10      190.42     29.53 o 
   0   7   9       17.15       56.15     55.54 o 
   1   7   9      147.47       77.04     40.08 o 
   2   7   9       98.59       99.83     16.39 o 
   3   7   9       30.20       98.63     40.21 o 
  -7   8   9      279.79      203.77     49.01 o 
  -6   8   9       94.95      159.33     48.11 o 
  -5   8   9      132.78      130.46     45.65 o 
  -4   8   9      595.34      640.62     34.97 o 
  -3   8   9      769.20      792.44     35.55 o 
  -2   8   9       33.28        0.00    127.87 o 
  -1   8   9       16.89      219.08    122.31 o 
   0   8   9      352.20      381.44     65.05 o 
   1   8   9      837.50      840.68     10.76 o 
   2   8   9      369.74      344.19     44.38 o 
  -6   9   9        0.61        9.05     47.85 o 
  -5   9   9       84.73       89.10     48.11 o 
  -4   9   9      301.66      358.23     33.78 o 
  -3   9   9       10.70        8.56     16.01 o 
  -2   9   9      114.10       93.66     34.49 o 
  -1   9   9      265.92      171.71     35.66 o 
   0   9   9      117.81      122.23     21.37 o 
   1   9   9        0.51        0.00     43.86 o 
  -5  10   9      108.65      110.76     21.37 o 
  -4  10   9      133.13       61.34     35.71 o 
  -3  10   9        2.58        0.00     32.70 o 
  -2  10   9        1.38        0.00     36.19 o 
  -1  10   9      133.79      166.42     38.09 o 
   0  10   9      177.27      212.46     39.30 o 
  -1 -12  10        3.50        3.09     16.58 o 
   0 -12  10        1.59       56.98     58.78 o 
   1 -12  10      271.52      220.25     54.15 o 
   2 -12  10       21.05       28.12     45.50 o 
   3 -12  10       21.65       21.87     16.60 o 
  -3 -11  10       83.73       81.78     15.76 o 
  -2 -11  10      767.65      762.23     14.04 o 
  -1 -11  10      263.54      260.40    125.73 o 
   0 -11  10     1079.73     1069.86     41.20 o 
   1 -11  10      198.59      192.20     17.05 o 
   2 -11  10      731.34      858.62     45.32 o 
   3 -11  10      468.02      386.39     43.09 o 
   4 -11  10      729.01      784.51     50.64 o 
  -4 -10  10      154.20      193.46     44.47 o 
  -3 -10  10      130.20      202.43     43.96 o 
  -2 -10  10       14.72       93.25     35.88 o 
  -1 -10  10       40.54       41.46     16.82 o 
   0 -10  10        4.65        0.00     25.36 o 
   1 -10  10      864.68      915.47     44.82 o 
   2 -10  10       92.98       96.83     15.31 o 
   3 -10  10       44.29      108.53     36.32 o 
   4 -10  10      285.73      201.63     39.14 o 
   5 -10  10      400.78      505.50     60.72 o 
  -5  -9  10      359.79      427.10     62.73 o 
  -4  -9  10        6.00       15.15     43.73 o 
  -3  -9  10     1249.67     1242.99     46.64 o 
  -2  -9  10      280.87      250.09     37.11 o 
  -1  -9  10      170.10       92.85     47.30 o 
   0  -9  10       11.46       57.72     40.81 o 
   1  -9  10     1935.40     1881.93     50.34 o 
   2  -9  10     1449.09     1315.21     40.93 o 
   3  -9  10      124.03       94.36     33.80 o 
   4  -9  10        5.10        1.59     35.27 o 
   5  -9  10      358.71      417.83     55.41 o 
   6  -9  10      106.77       99.61     22.61 o 
  -5  -8  10       22.52       22.39     23.07 o 
  -4  -8  10        9.47       76.48     41.20 o 
  -3  -8  10       59.44       53.86     16.44 o 
  -2  -8  10      162.33       92.25     35.92 o 
  -1  -8  10      314.14      333.90     46.82 o 
   0  -8  10       10.80       19.17     19.31 o 
   1  -8  10      254.99      308.98     30.21 o 
   2  -8  10       70.46       37.69     30.60 o 
   3  -8  10      183.20      179.78     29.82 o 
   4  -8  10      248.44      176.99     36.05 o 
   5  -8  10        9.51       59.21     49.55 o 
   6  -8  10       87.56       86.28     21.81 o 
  -6  -7  10      235.18      325.43     61.37 o 
  -5  -7  10      318.41      268.18     55.96 o 
  -4  -7  10      142.74      136.53     39.63 o 
  -3  -7  10      545.36      410.52     36.70 o 
  -2  -7  10       45.68       44.22     15.47 o 
  -1  -7  10     7900.10     8069.21    119.52 o 
   0  -7  10     1645.52     1508.42     50.28 o 
   1  -7  10     1778.40     1571.78     40.23 o 
   2  -7  10      238.26      214.38     28.90 o 
   3  -7  10      446.29      394.48     31.27 o 
   4  -7  10      629.40      723.38     36.27 o 
   5  -7  10       10.58        0.00     44.85 o 
   6  -7  10       43.62      137.86    202.34 o 
  -7  -6  10        5.98        6.34     21.50 o 
  -6  -6  10      674.33      683.29     62.35 o 
  -5  -6  10       38.91       37.78     22.27 o 
  -4  -6  10      148.60      139.43     35.06 o 
  -3  -6  10      146.99       97.38     35.55 o 
  -2  -6  10      700.74      613.95     41.99 o 
  -1  -6  10       59.89       95.40     41.63 o 
   0  -6  10       50.69       41.85     33.49 o 
   1  -6  10     1098.87     1156.82     34.35 o 
   2  -6  10      317.36      287.69     28.68 o 
   3  -6  10       28.91       32.17     27.42 o 
   4  -6  10      445.63      469.69     33.02 o 
   5  -6  10      472.08      451.61     49.81 o 
   6  -6  10       16.23        0.00     47.93 o 
   7  -6  10        9.52        0.00     53.96 o 
  -7  -5  10      154.77      140.55     61.19 o 
  -6  -5  10      274.48      304.62     58.41 o 
  -5  -5  10     1606.30     1715.32     66.83 o 
  -4  -5  10        1.58        0.00     32.65 o 
  -3  -5  10      199.43      188.63     34.78 o 
  -2  -5  10     3841.05     3366.59     60.69 o 
  -1  -5  10     4997.42     5132.75     86.85 o 
   0  -5  10     3280.31     3000.12     53.51 o 
   1  -5  10       29.32      240.10    101.60 o 
   2  -5  10      958.91      920.96     32.85 o 
   3  -5  10      758.38      738.65     34.84 o 
   4  -5  10     2203.84     1971.89     47.62 o 
   5  -5  10       20.01       21.80     22.38 o 
   6  -5  10      841.31      823.23     56.41 o 
   7  -5  10       41.96        0.00     52.56 o 
  -7  -4  10      109.61       97.45     61.68 o 
  -6  -4  10      158.39      124.87     51.21 o 
  -5  -4  10       62.44       63.13     21.34 o 
  -4  -4  10        2.08        1.99     16.58 o 
  -3  -4  10        5.97       11.01     31.92 o 
  -2  -4  10       25.75       55.42     33.35 o 
  -1  -4  10       31.35       21.17     36.95 o 
   0  -4  10      144.78      209.76     58.91 o 
   1  -4  10        4.01        0.00     88.01 o 
   2  -4  10     1162.57     1091.38     34.78 o 
   3  -4  10        1.58        0.00     26.52 o 
   4  -4  10        4.05      194.96    119.66 o 
   5  -4  10      230.39      121.21     46.22 o 
   6  -4  10       51.34      280.04    184.48 o 
   7  -4  10        1.44        1.78     24.58 o 
  -8  -3  10      361.49      379.88     58.66 o 
  -7  -3  10        4.14       77.96     55.80 o 
  -6  -3  10      204.47      207.38     50.59 o 
  -5  -3  10       65.60       29.30     43.94 o 
  -4  -3  10     1076.67     1091.59     39.70 o 
  -3  -3  10     2764.53     2687.80     50.11 o 
  -2  -3  10      930.89      816.25     38.23 o 
  -1  -3  10        6.81       61.59     31.29 o 
   0  -3  10       41.90       35.79     20.80 o 
   1  -3  10     2018.60     2267.53     45.87 o 
   2  -3  10      825.95      667.85     31.66 o 
   3  -3  10      212.76      165.89     29.68 o 
   4  -3  10      223.08      195.97     30.91 o 
   5  -3  10      492.12      508.89     49.15 o 
   6  -3  10      569.46      454.92     52.18 o 
   7  -3  10       36.38       35.41     21.50 o 
  -8  -2  10        7.55       48.89     52.45 o 
  -7  -2  10        1.20        0.00     53.98 o 
  -6  -2  10      114.08      120.89     47.88 o 
  -5  -2  10       24.38       24.12     22.79 o 
  -4  -2  10       21.07       79.53     30.66 o 
  -3  -2  10      358.70      348.35     32.24 o 
  -2  -2  10       72.26      118.43     31.60 o 
  -1  -2  10     1208.07     1148.80     38.49 o 
   0  -2  10      345.63      331.74     27.28 o 
   1  -2  10      901.20      941.06     34.05 o 
   2  -2  10       67.47       48.95     26.00 o 
   3  -2  10       57.00       57.61     16.11 o 
   4  -2  10      176.53      128.38     34.37 o 
   5  -2  10       14.39       15.58     22.18 o 
   6  -2  10      395.73      341.32     50.05 o 
   7  -2  10       39.63        0.00     52.73 o 
  -8  -1  10      228.33      229.07      8.32 o 
  -7  -1  10        6.46       62.30     53.74 o 
  -6  -1  10     1587.89     1581.33     64.06 o 
  -5  -1  10     1327.33     1427.83     55.14 o 
  -4  -1  10      325.75      263.92     31.57 o 
  -3  -1  10     1257.68     1391.58     38.88 o 
  -2  -1  10       25.33        0.00     27.67 o 
  -1  -1  10     1872.79     1737.27     41.95 o 
   0  -1  10      806.05      736.45     34.00 o 
   1  -1  10     4981.90     4833.52     68.33 o 
   2  -1  10        7.41        0.00     25.69 o 
   3  -1  10      645.78      646.47      9.66 o 
   4  -1  10      273.31      303.78     33.48 o 
   5  -1  10       67.04       27.55     42.96 o 
   6  -1  10      235.28      274.88     50.24 o 
  -8   0  10       37.26        0.00     53.64 o 
  -7   0  10       43.62      101.42     50.45 o 
  -6   0  10      973.87     1042.50     54.68 o 
  -5   0  10        3.20        0.00     40.05 o 
  -4   0  10        3.32        3.95     17.66 o 
  -3   0  10      166.99      168.45     15.89 o 
  -2   0  10      137.39      178.06     28.28 o 
  -1   0  10     1018.84      984.15     32.18 o 
   0   0  10       95.17      143.31     24.78 o 
   1   0  10      279.44      238.32     28.38 o 
   2   0  10      181.43      184.84     28.70 o 
   3   0  10      418.77      420.95      8.22 o 
   4   0  10      260.47      148.91     32.55 o 
   5   0  10       52.31       54.89     21.85 o 
   6   0  10       13.70       92.25     50.03 o 
  -8   1  10       11.00       11.90     21.07 o 
  -7   1  10      159.90      116.16     50.18 o 
  -6   1  10       83.34       83.14     21.97 o 
  -5   1  10      713.38      658.83     44.91 o 
  -4   1  10        8.89       11.01     15.21 o 
  -3   1  10      763.72      757.93     10.88 o 
  -2   1  10     4102.71     3877.53     63.10 o 
  -1   1  10     9962.29    10148.53     36.00 o 
   0   1  10     1210.45     1332.08     38.82 o 
   1   1  10      262.89      321.32     33.90 o 
   3   1  10     2253.90     2113.39     50.64 o 
   4   1  10     1299.86     1367.95     43.05 o 
   5   1  10      407.94      296.96     51.49 o 
   6   1  10       64.47       65.83     21.54 o 
  -8   2  10       17.82       19.93     21.36 o 
  -7   2  10      122.07      118.48     22.06 o 
  -6   2  10      313.48      283.03     44.17 o 
  -5   2  10        9.00        6.82     40.95 o 
  -4   2  10      540.78      479.01     31.70 o 
  -3   2  10        3.90       19.24     25.43 o 
  -2   2  10       14.36        1.51     25.73 o 
  -1   2  10      179.96      188.52     15.35 o 
   0   2  10      375.27      344.95     28.73 o 
   1   2  10      358.56      412.59     34.30 o 
   2   2  10     1087.27     1195.40     39.29 o 
   3   2  10      172.41      172.31     32.74 o 
   4   2  10       18.39       17.82     16.16 o 
   5   2  10      185.40      185.45     49.62 o 
   6   2  10      282.82      221.38     54.06 o 
  -8   3  10      468.80      573.22     55.77 o 
  -7   3  10        2.51       35.56     47.50 o 
  -6   3  10       12.12      215.15    156.65 o 
  -5   3  10      242.72      233.63     41.19 o 
  -4   3  10     3454.61     3715.84     59.75 o 
  -3   3  10      210.66      171.45     29.18 o 
  -2   3  10      490.60      476.28     30.20 o 
  -1   3  10      235.93      211.37     26.85 o 
   0   3  10      112.19       96.52     22.80 o 
   1   3  10      432.72      424.13     41.68 o 
   2   3  10       43.48        0.00    120.34 o 
   3   3  10       86.10      151.24     37.02 o 
   4   3  10      210.16      327.02     37.82 o 
   5   3  10        1.94        2.17     21.89 o 
  -8   4  10       11.14       11.06     21.84 o 
  -7   4  10      192.92      240.78     49.38 o 
  -6   4  10      285.78      249.37     43.83 o 
  -5   4  10      209.02      244.71     42.42 o 
  -4   4  10      715.45      746.12     33.20 o 
  -3   4  10        0.75        0.00     26.54 o 
  -2   4  10      357.92      382.18     29.71 o 
  -1   4  10      333.40      266.66     27.32 o 
   0   4  10      301.07      291.45     29.60 o 
   1   4  10        6.32        0.00     38.16 o 
   2   4  10      156.60      175.69     36.86 o 
   3   4  10      125.47       51.58     36.28 o 
   4   4  10      338.68      315.55     39.37 o 
   5   4  10       43.22        0.00    200.42 o 
  -8   5  10      385.84      489.05     57.80 o 
  -7   5  10      451.41      522.11     51.48 o 
  -6   5  10      168.58       75.54    167.53 o 
  -5   5  10      801.86      936.63     48.71 o 
  -4   5  10      790.68      797.61     11.08 o 
  -3   5  10      901.75      959.38     33.40 o 
  -2   5  10       37.60        4.79     27.69 o 
  -1   5  10      460.84      447.22     29.10 o 
   0   5  10      711.23      660.12     34.83 o 
   1   5  10     1448.47     1549.10     54.53 o 
   2   5  10      729.89      692.96     43.69 o 
   3   5  10        5.78       30.10     38.36 o 
   4   5  10       23.29       56.67     41.30 o 
  -8   6  10        1.11       18.16     53.77 o 
  -7   6  10       31.40       75.81     47.26 o 
  -6   6  10        6.10        0.00    172.04 o 
  -5   6  10        9.18       73.51     42.08 o 
  -4   6  10      220.22      290.23     31.86 o 
  -3   6  10        9.31       12.88     16.45 o 
  -2   6  10       94.21       89.14     28.54 o 
  -1   6  10      378.62      345.99     29.35 o 
   0   6  10        1.44        1.14     17.68 o 
   1   6  10      402.72      399.20      7.09 o 
   2   6  10       28.33      116.80     40.14 o 
   3   6  10      769.23      766.29     44.79 o 
   4   6  10      417.29      447.90     45.78 o 
  -7   7  10       24.09       26.69     22.33 o 
  -6   7  10       17.88        0.00    179.48 o 
  -5   7  10        3.97        0.00     42.30 o 
  -4   7  10      155.54      200.27     32.58 o 
  -3   7  10      162.93      155.17     30.61 o 
  -2   7  10      259.47      264.17      6.42 o 
  -1   7  10      758.24      735.55     33.23 o 
   0   7  10      354.76      384.88     33.93 o 
   1   7  10      258.86      212.50     43.09 o 
   2   7  10       27.96       25.97     16.08 o 
   3   7  10      426.71      399.98     45.51 o 
  -6   8  10       72.41       68.40     21.31 o 
  -5   8  10       73.06       70.40     22.97 o 
  -4   8  10      217.69      199.54     33.25 o 
  -3   8  10      291.43      236.38     33.39 o 
  -2   8  10      235.93      147.53     32.44 o 
  -1   8  10        1.10        0.00    122.93 o 
   0   8  10      280.55      266.09     32.75 o 
   1   8  10      307.16      203.38     46.32 o 
   2   8  10      125.60      117.63     15.51 o 
  -6   9  10       44.80       47.92     21.64 o 
  -5   9  10       29.81       94.90     48.43 o 
  -4   9  10      343.14      342.72     37.79 o 
  -3   9  10      129.89      216.74     32.50 o 
  -2   9  10      374.66      313.75     38.81 o 
  -1   9  10       55.91       35.04     35.87 o 
   0   9  10        9.01      155.77    132.78 o 
  -4  10  10      115.89      211.95     36.99 o 
  -3  10  10        3.09       47.11     33.37 o 
  -2  10  10      125.72      125.39     15.22 o 
   0 -12  11      911.42      948.57     92.94 o 
   1 -12  11      511.47      659.93     58.39 o 
  -2 -11  11       47.44       50.32     37.91 o 
  -1 -11  11       55.96       34.21     44.16 o 
   0 -11  11       36.88       25.82     21.38 o 
   1 -11  11       80.71       67.50     44.72 o 
   2 -11  11      294.25      384.13     43.34 o 
   3 -11  11      398.11      394.75      7.91 o 
  -3 -10  11       75.06       94.20     43.30 o 
  -2 -10  11      181.25      268.42     38.82 o 
  -1 -10  11      583.33      513.99     51.31 o 
   0 -10  11      975.33      945.59     52.22 o 
   1 -10  11      354.02      389.27     42.33 o 
   2 -10  11       16.81       60.86     36.59 o 
   3 -10  11      820.75      683.44     42.86 o 
   4 -10  11      235.92      146.75     41.36 o 
  -4  -9  11      110.94      111.06     16.27 o 
  -3  -9  11        1.44        0.00     38.85 o 
  -2  -9  11       53.26        0.00     41.41 o 
  -1  -9  11       69.68       60.74     46.35 o 
   0  -9  11      167.82      269.38     89.23 o 
   1  -9  11        2.85       53.02     35.38 o 
   2  -9  11       26.67       91.55     31.99 o 
   3  -9  11        1.20        0.00    121.21 o 
   4  -9  11      197.35      196.01     16.08 o 
   5  -9  11        4.25        0.00     53.74 o 
  -5  -8  11        9.44       87.29     60.30 o 
  -4  -8  11       96.36      128.32     41.29 o 
  -3  -8  11      839.96      929.13     45.38 o 
  -2  -8  11      420.15      425.16     39.70 o 
  -1  -8  11      762.62      943.57     53.99 o 
   0  -8  11      126.87      228.01     71.02 o 
   1  -8  11      174.50      173.31     31.25 o 
   2  -8  11      133.25      136.29     15.35 o 
   3  -8  11     2870.06     2873.87     21.26 o 
   4  -8  11      864.88      852.93     43.59 o 
   5  -8  11        8.38        0.00    192.02 o 
  -6  -7  11       30.90       41.05     61.31 o 
  -5  -7  11        3.51      106.25     55.75 o 
  -4  -7  11      100.08      138.34     37.64 o 
  -3  -7  11       55.71        0.00     36.86 o 
  -2  -7  11      161.53      167.11     15.43 o 
  -1  -7  11       65.27       64.79     17.04 o 
   0  -7  11     1344.25     1161.72    131.94 o 
   1  -7  11     1092.54     1020.96     34.60 o 
   2  -7  11       11.50        0.00     29.82 o 
   3  -7  11       21.11        0.00    115.73 o 
   4  -7  11      394.41      349.09     35.60 o 
   5  -7  11        8.16       14.64     45.92 o 
   6  -7  11        2.49        2.61     20.92 o 
  -6  -6  11       33.53       34.19     21.29 o 
  -5  -6  11       93.53      112.20     53.33 o 
  -4  -6  11     1842.94     1865.22     51.82 o 
  -3  -6  11      565.58      676.83     39.26 o 
  -2  -6  11      390.67      447.24     40.63 o 
  -1  -6  11      194.21      235.72     42.52 o 
   0  -6  11     1558.74     1422.45     57.58 o 
   1  -6  11     1063.68     1124.68     36.57 o 
   2  -6  11      882.22      782.48     36.63 o 
   3  -6  11       39.68       83.91     28.61 o 
   4  -6  11     1115.94     1252.33     42.01 o 
   5  -6  11      243.28      361.81     49.79 o 
   6  -6  11       20.30       20.28     21.86 o 
  -7  -5  11       58.26       59.07     22.11 o 
  -6  -5  11       51.46       52.08     22.79 o 
  -5  -5  11      335.65      395.51     52.61 o 
  -4  -5  11     1271.46     1245.84     41.65 o 
  -3  -5  11       14.15       31.56     33.86 o 
  -2  -5  11      439.58      431.81     39.87 o 
  -1  -5  11      201.07      159.29     41.36 o 
   0  -5  11      859.12      911.60     53.39 o 
   1  -5  11      779.57      797.91     33.10 o 
   2  -5  11       74.97       73.91     29.66 o 
   3  -5  11       30.39       32.61     15.82 o 
   4  -5  11      110.11       39.02     31.16 o 
   5  -5  11      199.91      245.47     49.54 o 
   6  -5  11      375.68      291.34     50.39 o 
  -7  -4  11      120.96      122.88     21.25 o 
  -6  -4  11      179.27      259.80     53.23 o 
  -5  -4  11       70.91       31.90     46.53 o 
  -4  -4  11     2324.34     2195.12     52.74 o 
  -3  -4  11      830.89      826.47     38.27 o 
  -2  -4  11       56.08       56.83     15.63 o 
  -1  -4  11      286.81      260.20     41.79 o 
   0  -4  11     5252.29     4838.37     70.09 o 
   1  -4  11     1099.52     1187.31     37.60 o 
   2  -4  11       12.26       49.67     27.95 o 
   3  -4  11      467.80      421.70     32.76 o 
   4  -4  11      518.75      626.95     36.19 o 
   5  -4  11      850.11      859.97     14.62 o 
   6  -4  11      100.50      100.48     21.34 o 
  -7  -3  11      526.67      522.98     63.14 o 
  -6  -3  11       83.48       57.85     52.54 o 
  -5  -3  11      106.63      182.10     46.73 o 
  -4  -3  11        6.48        0.00     31.92 o 
  -3  -3  11     1079.97     1167.52     38.40 o 
  -2  -3  11      147.16      143.00     34.26 o 
  -1  -3  11      194.99      237.03     35.51 o 
   0  -3  11      365.36      317.21     30.27 o 
   1  -3  11      232.06      211.84     29.81 o 
   2  -3  11      100.15       79.77     26.60 o 
   3  -3  11      220.01      208.71     30.44 o 
   4  -3  11      426.04      510.58     36.87 o 
   5  -3  11        5.01        4.64     25.29 o 
   6  -3  11       10.72        0.00     48.88 o 
  -8  -2  11       14.75       13.94     22.57 o 
  -7  -2  11      418.58      501.51     61.51 o 
  -6  -2  11     1159.74     1171.51     61.53 o 
  -5  -2  11        3.54       70.34     43.33 o 
  -4  -2  11      233.14      271.65     32.40 o 
  -3  -2  11     1916.88     1948.79     46.54 o 
  -2  -2  11     1986.63     2046.35     49.09 o 
  -1  -2  11      542.20      499.95     34.29 o 
   0  -2  11       10.18        2.68     18.93 o 
   1  -2  11      106.36      127.76     28.99 o 
   2  -2  11      750.82      661.82     33.70 o 
   3  -2  11     1965.71     1961.83     18.40 o 
   4  -2  11      772.46      841.18     39.74 o 
   5  -2  11        5.76        5.01     25.17 o 
   6  -2  11       61.48        0.48     48.80 o 
  -8  -1  11       47.49      113.97     53.54 o 
  -7  -1  11       61.94       68.47     55.97 o 
  -6  -1  11        3.70        3.75     22.05 o 
  -5  -1  11     1056.77      884.73     55.11 o 
  -4  -1  11      504.51      498.00     36.96 o 
  -3  -1  11      170.61      175.03     16.10 o 
  -2  -1  11       39.99       36.77     15.04 o 
  -1  -1  11      225.82      186.62     31.59 o 
   0  -1  11       28.70       63.70     26.60 o 
   1  -1  11      767.55      737.55     33.55 o 
   2  -1  11       18.07        0.00     28.62 o 
   3  -1  11      101.12      109.31     16.22 o 
   4  -1  11       81.31       75.75     15.53 o 
   5  -1  11        4.66       59.24     45.74 o 
   6  -1  11        1.95       68.30     49.06 o 
  -8   0  11       19.07        0.00     54.87 o 
  -7   0  11     1371.83     1254.96     66.41 o 
  -6   0  11      433.29      424.49     49.03 o 
  -5   0  11      714.41      693.36     49.58 o 
  -4   0  11     2196.69     2195.38     49.91 o 
  -3   0  11      944.67      952.24     12.17 o 
  -2   0  11       17.14       17.20     16.67 o 
  -1   0  11       16.03       67.85    109.47 o 
   0   0  11      378.59      369.10     28.26 o 
   1   0  11     2157.96     1937.35     47.00 o 
   2   0  11      656.60      756.80     34.97 o 
   3   0  11     2803.88     2808.98     20.06 o 
   4   0  11      279.85      252.02     34.83 o 
   5   0  11      120.29      129.28     48.45 o 
   6   0  11        2.68       11.80     50.82 o 
  -8   1  11       13.09       52.73     55.73 o 
  -7   1  11      240.39      185.67     52.87 o 
  -6   1  11       60.45       64.96     44.69 o 
  -5   1  11      212.22      257.57     43.72 o 
  -4   1  11      300.88      302.70     32.63 o 
  -3   1  11      193.10      188.21     16.12 o 
  -2   1  11      218.64      239.67     31.26 o 
  -1   1  11       36.58       34.08     15.80 o 
   0   1  11      218.12      229.95     29.11 o 
   1   1  11     1001.47     1154.49     43.28 o 
   2   1  11      140.66      199.63     32.31 o 
   3   1  11      255.28      297.95     35.19 o 
   4   1  11      184.46      226.60     34.61 o 
   5   1  11      382.24      430.13     54.97 o 
  -8   2  11       12.65       21.95     53.25 o 
  -7   2  11        0.51        0.00     50.44 o 
  -6   2  11      174.72      169.00     22.72 o 
  -5   2  11      477.15      425.77     46.29 o 
  -4   2  11      142.03      158.63     31.26 o 
  -3   2  11     1494.68     1647.06     39.76 o 
  -2   2  11        2.22       20.79     27.93 o 
  -1   2  11       43.74       35.09     25.02 o 
   0   2  11     3833.25     3591.36     57.02 o 
   1   2  11     2101.97     2362.86     54.36 o 
   2   2  11      234.12      216.22     35.93 o 
   3   2  11       24.72       48.89     34.57 o 
   4   2  11      316.47      339.82     38.85 o 
   5   2  11      442.69      498.82     55.36 o 
  -8   3  11        9.47       11.14     22.02 o 
  -7   3  11        4.53       66.96     49.29 o 
  -6   3  11       62.14       25.94     44.51 o 
  -5   3  11       31.99       32.14     22.16 o 
  -4   3  11      439.57      413.17     37.18 o 
  -3   3  11     1090.57     1033.34     37.72 o 
  -2   3  11     1381.58     1385.30     38.88 o 
  -1   3  11      135.85      102.19     26.56 o 
   0   3  11      105.58       74.08     28.43 o 
   1   3  11      476.85      514.07     42.45 o 
   2   3  11      279.90      280.77      6.46 o 
   3   3  11      422.13      428.19     39.21 o 
   4   3  11       45.63       41.86     15.70 o 
   5   3  11      224.54      353.57     54.59 o 
  -8   4  11       12.27       11.67     22.63 o 
  -7   4  11      430.74      340.01     52.57 o 
  -6   4  11      689.92      670.92     50.29 o 
  -5   4  11      104.47      141.07    165.79 o 
  -3   4  11     1557.66     1559.09     39.76 o 
  -2   4  11      769.36      742.04     32.92 o 
  -1   4  11     1126.81     1064.76     33.47 o 
   0   4  11      656.92      707.53     34.21 o 
   1   4  11       81.77      123.02     39.07 o 
   2   4  11      684.40      658.62     40.37 o 
   3   4  11      151.10      159.16     39.65 o 
   4   4  11      209.71      179.77     40.09 o 
  -8   5  11       60.50        0.00    227.13 o 
  -7   5  11       60.03       69.78     48.46 o 
  -6   5  11        0.33        0.00     43.18 o 
  -5   5  11      334.25      296.89     45.50 o 
  -4   5  11      223.29      198.75     33.24 o 
  -3   5  11      518.08      532.45     32.50 o 
  -2   5  11      100.84      126.35     29.24 o 
  -1   5  11      234.38      244.87     27.30 o 
   0   5  11      715.27      801.82    137.10 o 
   1   5  11      481.89      525.58     44.48 o 
   2   5  11      276.02      307.76     41.83 o 
   3   5  11       28.72       12.29     41.85 o 
   4   5  11        1.40       61.78     41.41 o 
  -7   6  11      710.65      796.14     56.89 o 
  -6   6  11      230.42      185.97     47.47 o 
  -5   6  11      150.24      224.73     43.84 o 
  -4   6  11       72.62       64.59     32.80 o 
  -3   6  11      379.10      343.73     30.92 o 
  -2   6  11      331.49      402.72     31.62 o 
  -1   6  11        3.09        3.05     18.13 o 
   0   6  11        4.06        8.69     30.47 o 
   1   6  11      498.75      499.24      8.25 o 
   2   6  11      552.17      489.08     44.50 o 
   3   6  11      461.84      427.71     44.93 o 
  -7   7  11      117.73      122.39     21.23 o 
  -6   7  11       13.27      149.46    185.38 o 
  -5   7  11        1.73       61.63     44.37 o 
  -4   7  11       60.33       39.63     31.52 o 
  -3   7  11       53.03        0.00    130.86 o 
  -2   7  11        5.45        4.49     17.04 o 
  -1   7  11      188.28      170.95     32.07 o 
   0   7  11      539.88      535.43     39.65 o 
   2   7  11        2.83        2.48     16.43 o 
  -6   8  11       30.62       70.42     49.56 o 
  -5   8  11      399.44      484.97     52.33 o 
  -4   8  11        3.95        3.90     17.06 o 
  -3   8  11      304.44      276.50     34.68 o 
  -2   8  11        5.79        7.50     15.59 o 
  -1   8  11       82.54      119.12     32.50 o 
   0   8  11      706.05      648.42     39.72 o 
   1   8  11      523.93      535.48      8.24 o 
  -4   9  11       17.98       21.24     16.11 o 
  -3   9  11      120.02      193.20     35.44 o 
  -2   9  11      438.56      311.81     36.22 o 
  -1   9  11      228.56      440.31    138.91 o 
  -1 -11  12      116.14       54.71     48.24 o 
   0 -11  12      165.95      123.16     46.16 o 
   2 -11  12      830.33      706.34     48.58 o 
  -3 -10  12      114.16      110.67     15.39 o 
  -2 -10  12       68.88      111.24     41.97 o 
  -1 -10  12      784.52      711.39     54.93 o 
   0 -10  12        1.30        0.00     74.23 o 
   1 -10  12        1.75        2.10     16.40 o 
   2 -10  12      206.43      101.53     39.40 o 
   3 -10  12      745.85      755.12     11.06 o 
   4 -10  12       83.74        0.00    170.33 o 
  -4  -9  12      394.16      339.34     49.14 o 
  -3  -9  12      145.24      146.81     15.93 o 
  -2  -9  12      122.25      116.05     15.26 o 
  -1  -9  12      815.65      948.81     56.09 o 
   0  -9  12     1067.61      961.66     87.33 o 
   1  -9  12     1045.31     1140.60     44.47 o 
   2  -9  12      246.71      268.59     34.69 o 
   3  -9  12      319.39      317.51      7.00 o 
   4  -9  12      530.60      536.61     43.22 o 
  -5  -8  12       67.36      101.16     63.16 o 
  -4  -8  12      183.20      134.09     43.44 o 
  -3  -8  12        2.89       39.86     36.54 o 
  -2  -8  12      106.46       87.93     41.53 o 
  -1  -8  12        0.03        0.00     45.35 o 
   0  -8  12      290.83      259.94     38.23 o 
   1  -8  12       20.02        0.00     32.34 o 
   2  -8  12      219.81      208.56     32.82 o 
   3  -8  12      290.71      405.49     36.03 o 
   4  -8  12       83.71       50.84     37.80 o 
   5  -8  12      382.41      453.78     56.25 o 
  -5  -7  12      573.37      740.88     65.38 o 
  -4  -7  12       80.21       93.47     39.34 o 
  -3  -7  12       28.21       57.59     38.82 o 
  -2  -7  12      671.20      667.97      9.93 o 
   0  -7  12      818.07      888.58     40.36 o 
   1  -7  12        1.31        0.00     31.76 o 
   2  -7  12      183.24      108.27     31.16 o 
   3  -7  12      108.76      186.98     32.51 o 
   4  -7  12        6.94       44.27     35.91 o 
   5  -7  12      577.67      575.39     12.22 o 
  -6  -6  12      146.84      256.96     61.40 o 
  -5  -6  12       20.55       19.18     21.15 o 
  -4  -6  12      135.08      171.44     37.32 o 
  -3  -6  12      199.80      140.83     36.67 o 
  -2  -6  12        3.26        3.89     16.89 o 
  -1  -6  12        1.27        0.00     41.37 o 
   0  -6  12       21.76        0.00     44.25 o 
   1  -6  12       19.89       14.54     29.01 o 
   2  -6  12        1.07        0.00    122.30 o 
   3  -6  12      394.20      389.83     32.24 o 
   4  -6  12       51.00        0.00     35.30 o 
   5  -6  12      127.80      252.61     49.98 o 
  -6  -5  12      254.02      172.08     59.92 o 
  -5  -5  12        6.74        6.39     22.75 o 
  -4  -5  12      614.49      558.20     38.91 o 
  -3  -5  12     2520.63     2205.31     56.65 o 
  -2  -5  12     2559.71     2564.08     19.42 o 
  -1  -5  12      167.26      115.12     42.25 o 
   0  -5  12     1005.59      863.94     45.91 o 
   1  -5  12       63.93       55.86     29.57 o 
   2  -5  12     3998.39     3964.59     24.63 o 
   3  -5  12       89.29       89.16     16.35 o 
   4  -5  12       22.83        0.00     32.61 o 
   5  -5  12       23.72       23.98     22.07 o 
   6  -5  12      135.60      149.49     51.98 o 
  -7  -4  12       21.68       81.22     62.82 o 
  -6  -4  12       50.47       53.15     55.54 o 
  -5  -4  12       61.17       42.14     49.60 o 
  -4  -4  12      260.25      200.21     34.60 o 
  -3  -4  12       41.09       57.34     33.78 o 
  -2  -4  12      108.70      161.17     36.41 o 
  -1  -4  12       39.06       90.24     39.44 o 
   0  -4  12      341.60      319.12     33.49 o 
   1  -4  12        2.95        0.00    122.90 o 
   3  -4  12      612.06      539.26     34.47 o 
   4  -4  12        8.22       68.00     34.56 o 
   5  -4  12       57.77      123.00     49.40 o 
   6  -4  12      126.27      210.81     51.99 o 
  -7  -3  12      129.89      255.79     61.32 o 
  -6  -3  12       13.85       47.87     52.66 o 
  -5  -3  12      140.00      186.44     51.16 o 
  -4  -3  12      452.41      538.06     37.02 o 
  -3  -3  12       91.14      118.74     33.77 o 
  -2  -3  12     1475.36     1412.01     48.62 o 
  -1  -3  12      434.36      355.84     40.03 o 
   0  -3  12     1677.42     1549.27     46.91 o 
   1  -3  12      287.08      330.50     32.26 o 
   2  -3  12     1748.71     1508.01     43.01 o 
   3  -3  12       24.38       29.14     16.90 o 
   4  -3  12      187.42      237.15     37.03 o 
   5  -3  12      138.08      238.08     50.51 o 
   6  -3  12      235.60      333.68    198.60 o 
  -7  -2  12       97.42      196.91     58.81 o 
  -6  -2  12       59.79        0.00     52.85 o 
  -5  -2  12       71.51       68.91     22.14 o 
  -4  -2  12      268.69      268.39      6.61 o 
  -3  -2  12      802.07      806.30     40.82 o 
  -2  -2  12        4.77       34.90     34.03 o 
  -1  -2  12        3.33        0.00     34.53 o 
   0  -2  12     1059.81      985.41     36.63 o 
   1  -2  12        6.45       32.87     30.49 o 
   2  -2  12        1.64       48.75     29.79 o 
   3  -2  12        5.15        5.10     17.18 o 
   4  -2  12      661.18      733.71     43.58 o 
   5  -2  12      204.20      212.23     22.03 o 
   6  -2  12       43.95       84.13     51.19 o 
  -8  -1  12       79.38       78.61     57.61 o 
  -7  -1  12      253.07      335.19     59.26 o 
  -6  -1  12       13.12       12.93     21.52 o 
  -5  -1  12      567.00      710.13     52.05 o 
  -4  -1  12      118.02      210.78     33.49 o 
  -3  -1  12       18.43       15.25     16.40 o 
  -2  -1  12      404.52      409.94     35.84 o 
  -1  -1  12     3946.16     3974.48     25.86 o 
   0  -1  12      900.56     1030.92     37.09 o 
   1  -1  12      268.66      253.02     32.78 o 
   2  -1  12       20.77        0.00     30.55 o 
   3  -1  12       10.72       11.43     16.93 o 
   4  -1  12       36.12       74.03     34.91 o 
   5  -1  12      220.58      219.92     21.70 o 
  -8   0  12      125.11      121.29     22.34 o 
  -7   0  12      140.86      124.44     55.62 o 
  -6   0  12       40.18       33.34     47.77 o 
  -5   0  12       83.48      109.48     44.59 o 
  -4   0  12      181.38      162.51     34.41 o 
  -3   0  12     2725.70     2678.71     19.58 o 
  -2   0  12     1025.54     1115.31     37.64 o 
  -1   0  12      645.24      555.79     35.28 o 
   0   0  12      142.38      135.92     25.54 o 
   1   0  12      838.14      766.18     38.24 o 
   2   0  12      390.16      336.91     34.85 o 
   3   0  12      377.73      389.17      7.45 o 
   4   0  12       16.56       17.61     15.08 o 
   5   0  12       22.27       99.34     49.91 o 
  -8   1  12      224.66      222.58     21.38 o 
  -7   1  12       18.90       17.44     21.83 o 
  -6   1  12       16.31       87.62     45.50 o 
  -5   1  12      864.88      881.96     50.91 o 
  -4   1  12      185.79      187.10     35.47 o 
  -3   1  12     4136.96     4129.71     25.20 o 
  -2   1  12     1552.98     1531.52     43.55 o 
  -1   1  12      946.03     1092.20     35.84 o 
   0   1  12      186.95      151.18     30.26 o 
   1   1  12      256.31      323.00     37.11 o 
   2   1  12       40.14       38.52     32.05 o 
   3   1  12       35.47       37.67     16.00 o 
   5   1  12       40.00       39.43     22.87 o 
  -8   2  12       62.33        0.00     54.59 o 
  -7   2  12      125.38      128.26     21.40 o 
  -6   2  12      291.00      293.54      8.77 o 
  -5   2  12      246.37      232.11     46.43 o 
  -4   2  12       18.54       11.35     34.49 o 
  -3   2  12      336.04      378.15     32.36 o 
  -2   2  12      599.45      650.72     33.53 o 
  -1   2  12      114.58      166.08     28.94 o 
   0   2  12      110.72       97.94     36.91 o 
   1   2  12      279.88      330.79     36.59 o 
   2   2  12      420.46      547.41     37.10 o 
   3   2  12      395.13      327.13     37.02 o 
   4   2  12      191.12      194.71     16.16 o 
   5   2  12       31.34        0.00    200.11 o 
  -8   3  12       58.74       65.99     20.92 o 
  -7   3  12      119.14       62.42     52.97 o 
  -6   3  12       22.20       24.56     22.11 o 
  -5   3  12       69.58       79.72     44.78 o 
  -4   3  12      452.59      598.46     37.32 o 
  -3   3  12     1229.65     1332.26     40.02 o 
  -2   3  12      638.15      597.19     34.68 o 
  -1   3  12        4.35        4.68     15.07 o 
   0   3  12        8.66       13.01     45.71 o 
   1   3  12      316.40      357.75     42.39 o 
   2   3  12     2174.30     2144.51     54.54 o 
   3   3  12      117.08       55.84     40.13 o 
   4   3  12       65.69      148.86     41.18 o 
  -7   4  12       77.87       81.77     52.39 o 
  -6   4  12      115.03      113.69     47.48 o 
  -5   4  12       20.52       20.40     44.62 o 
  -4   4  12       14.94       13.99     15.36 o 
  -3   4  12       39.84       28.74     30.32 o 
  -2   4  12      401.62      422.20     31.62 o 
  -1   4  12      425.42      408.58     32.32 o 
   0   4  12      556.41      692.16     82.59 o 
   1   4  12       16.23       14.35     15.88 o 
   2   4  12       54.47       54.61     15.94 o 
   3   4  12      210.44      298.19     41.47 o 
   4   4  12      402.42      313.25     43.62 o 
  -7   5  12        9.95       10.26     21.83 o 
  -6   5  12       71.60      120.02     46.48 o 
  -5   5  12      110.19      143.17     45.64 o 
  -4   5  12      209.64      236.21     34.41 o 
  -3   5  12      125.26       95.50     30.61 o 
  -2   5  12       43.64       47.37     15.99 o 
  -1   5  12     1074.53      888.52     33.88 o 
   0   5  12      183.44      227.90     33.42 o 
   1   5  12      143.35      193.01     44.65 o 
   2   5  12      236.49      234.31      5.97 o 
  -7   6  12       17.75       61.84     51.18 o 
  -6   6  12       89.26       88.69     49.54 o 
  -5   6  12        8.11        6.49     21.64 o 
  -4   6  12      244.99      246.35     33.76 o 
  -3   6  12      875.43      903.78     37.95 o 
  -2   6  12      332.36      436.42     33.85 o 
  -1   6  12        1.22        1.26     17.44 o 
   0   6  12        0.53        0.00     82.95 o 
   1   6  12      354.70      167.46    161.49 o 
  -6   7  12        1.71        0.00     49.61 o 
  -5   7  12      275.20      251.71     48.80 o 
  -4   7  12       22.00        0.00    133.14 o 
  -3   7  12      526.12      647.54     35.35 o 
  -2   7  12      294.86      370.91     33.68 o 
  -1   7  12      715.48      722.42     34.72 o 
   0   7  12       73.55       30.37     62.96 o 
   1   7  12        7.89        7.81     15.52 o 
  -5   8  12      129.50      133.72     49.71 o 
  -4   8  12        1.50      142.96    129.03 o 
  -3   8  12      287.38      368.28     35.12 o 
  -2   8  12       17.90        0.00     35.49 o 
  -1   8  12       21.86       91.26     33.39 o 
   0   8  12        4.09       56.26     57.35 o 
  -2 -10  13      285.79      261.64     46.18 o 
  -1 -10  13      499.65      397.41     54.26 o 
   0 -10  13      201.35      207.37     29.64 o 
   1 -10  13      570.01      643.14     45.84 o 
   2 -10  13      140.07      133.70     40.28 o 
   3 -10  13      343.98      267.66     43.10 o 
  -3  -9  13       25.36        0.00     44.31 o 
  -2  -9  13       17.72      116.77     43.45 o 
  -1  -9  13      240.76      152.02     50.49 o 
   0  -9  13       95.31       37.29     40.21 o 
   1  -9  13       17.14        0.00     41.03 o 
   2  -9  13       52.00       46.40     16.95 o 
   3  -9  13        6.65      169.96    140.79 o 
   4  -9  13      353.88      360.04     40.70 o 
  -4  -8  13      141.38       75.30     45.87 o 
  -3  -8  13     1109.21     1029.52     51.10 o 
  -2  -8  13      214.40      302.14     45.14 o 
  -1  -8  13      141.33      159.60     48.16 o 
   0  -8  13       25.02       74.38     62.61 o 
   1  -8  13     1241.40     1255.85     44.70 o 
   2  -8  13      588.33      617.26     39.86 o 
   3  -8  13      167.71      111.23     35.44 o 
   4  -8  13        3.32       28.77     38.36 o 
  -5  -7  13      462.78      392.52     65.38 o 
  -4  -7  13      309.35      419.21     44.80 o 
  -3  -7  13       32.08        0.00     40.36 o 
  -1  -7  13       17.34       14.35     16.28 o 
   0  -7  13      391.42      425.29     43.39 o 
   1  -7  13      311.27      330.97     33.16 o 
   2  -7  13     1447.99     1169.14     43.76 o 
   3  -7  13        2.09      217.76    119.84 o 
   4  -7  13        8.94        7.26     16.92 o 
   5  -7  13        7.57        7.02     22.58 o 
  -6  -6  13      681.77      794.83     71.50 o 
  -5  -6  13      369.79      367.06     60.95 o 
  -4  -6  13       44.53       44.29     16.25 o 
  -3  -6  13      358.43      389.82     43.33 o 
  -2  -6  13      763.53      785.48     43.17 o 
  -1  -6  13      101.91      121.06     43.51 o 
   0  -6  13      765.68      795.34    201.99 o 
   1  -6  13     1616.27     1538.62     44.43 o 
   2  -6  13       42.82        6.47     33.53 o 
   3  -6  13       76.22       45.84     31.13 o 
   4  -6  13      308.23      360.64     38.82 o 
   5  -6  13        6.59       21.83     50.38 o 
  -6  -5  13        0.74       61.09     59.48 o 
  -5  -5  13       13.75       11.77     22.67 o 
  -4  -5  13      145.63      203.46     38.49 o 
  -3  -5  13        4.70        3.79     16.29 o 
  -2  -5  13       67.82        0.00     40.57 o 
  -1  -5  13     1149.84     1217.74     51.68 o 
   0  -5  13      449.79      413.14     99.15 o 
   1  -5  13       24.13        4.97     32.29 o 
   2  -5  13       89.85       90.69     16.00 o 
   3  -5  13        3.95        3.88     16.59 o 
   4  -5  13      288.68      239.03     36.83 o 
   5  -5  13      106.50      211.21    184.09 o 
  -6  -4  13      997.51     1043.56     66.69 o 
  -5  -4  13      485.54      370.10     54.60 o 
  -4  -4  13      393.53      486.56     40.93 o 
  -3  -4  13       58.95      101.76     36.05 o 
  -2  -4  13     1769.64     1635.61     51.21 o 
  -1  -4  13     1423.12     1426.19     54.79 o 
   0  -4  13      856.73      710.73     38.18 o 
   1  -4  13        5.20       32.65     34.07 o 
   2  -4  13      897.40      835.35     36.75 o 
   3  -4  13      516.29      649.22     36.68 o 
   4  -4  13      474.16      474.24     42.40 o 
   5  -4  13       42.55       79.22     50.56 o 
  -7  -3  13       79.71      137.65     63.94 o 
  -6  -3  13      104.63       10.13     55.42 o 
  -5  -3  13       12.22        0.00     48.34 o 
  -4  -3  13      120.01      135.63     36.78 o 
  -3  -3  13        8.23        7.85     35.08 o 
  -2  -3  13      153.52      135.60     37.73 o 
  -1  -3  13        1.18        0.98     15.68 o 
   0  -3  13       32.28       35.48     19.27 o 
   1  -3  13       13.61       11.14     16.64 o 
   2  -3  13      747.63      737.58     36.26 o 
   3  -3  13       26.82       25.98     16.43 o 
   4  -3  13      432.84      531.97     40.01 o 
   5  -3  13       78.93       17.67     52.02 o 
  -7  -2  13        9.58      110.80     59.74 o 
  -6  -2  13       93.93       40.94     53.44 o 
  -5  -2  13       10.26       10.67     21.66 o 
  -4  -2  13      591.62      440.69     40.51 o 
  -3  -2  13      393.73      416.96     35.78 o 
  -2  -2  13      931.74      886.86     44.18 o 
  -1  -2  13     1126.96     1314.96     45.56 o 
   0  -2  13        5.16        0.94     31.05 o 
   1  -2  13      984.88     1152.93     40.52 o 
   2  -2  13      190.30      177.22     34.74 o 
   3  -2  13      343.08      340.03      7.19 o 
   4  -2  13       89.55      106.66     39.11 o 
   5  -2  13       94.83       72.97     51.81 o 
  -7  -1  13      114.92       50.98     60.39 o 
  -6  -1  13       14.98       47.35     50.52 o 
  -5  -1  13        1.84        0.00     46.96 o 
  -4  -1  13        4.16        5.56     15.69 o 
  -3  -1  13        9.66       11.23     15.88 o 
  -2  -1  13      283.14      258.56     34.66 o 
  -1  -1  13      637.74      582.03     39.17 o 
   0  -1  13      790.38      709.67     36.20 o 
   1  -1  13      315.05      276.85     35.38 o 
   2  -1  13      536.57      630.72     38.61 o 
   3  -1  13      133.51      129.63     16.13 o 
   4  -1  13       68.50        9.95     37.85 o 
   5  -1  13      196.01      236.68     51.59 o 
  -7   0  13        0.21        0.00     55.66 o 
  -6   0  13      497.00      566.71     55.64 o 
  -5   0  13      741.13      723.23     50.71 o 
  -4   0  13      192.75      175.75     33.86 o 
  -3   0  13      716.05      727.87     10.28 o 
  -2   0  13       32.83        0.00     32.78 o 
  -1   0  13       26.75      272.93    117.31 o 
   0   0  13      104.10      110.60     31.02 o 
   1   0  13     3088.85     3235.08     65.15 o 
   2   0  13      143.27      243.77     36.62 o 
   3   0  13       23.46       22.48     15.68 o 
   4   0  13       16.31       16.88     16.44 o 
   5   0  13      381.61      412.26     57.21 o 
  -7   1  13       11.94       11.96     21.18 o 
  -6   1  13       43.13       37.88     48.27 o 
  -5   1  13       17.37        0.00    164.77 o 
  -4   1  13        2.47        7.07     34.24 o 
  -3   1  13      166.02      161.19     16.06 o 
  -2   1  13       58.09       34.88     32.54 o 
  -1   1  13     3243.06     3244.60     22.79 o 
   0   1  13      260.49      167.13     32.80 o 
   1   1  13       74.06       87.51     36.71 o 
   2   1  13       19.37        0.00     35.16 o 
   3   1  13      189.33      209.44     38.78 o 
   4   1  13       50.29       33.06     38.26 o 
  -7   2  13       70.73      123.89     54.64 o 
  -6   2  13      664.46      686.41     53.26 o 
  -5   2  13      145.27        0.00    194.59 o 
  -4   2  13      481.94      493.15     38.45 o 
  -3   2  13      535.45      460.29     35.07 o 
  -2   2  13      962.48      967.86     38.65 o 
  -1   2  13     1534.98     1341.26     40.94 o 
   0   2  13      660.77      717.19     35.76 o 
   1   2  13       53.62       80.20     37.61 o 
   2   2  13     1028.12     1100.00     47.40 o 
   3   2  13      105.88      191.74     38.56 o 
   4   2  13       65.72       63.46     15.60 o 
  -7   3  13      100.57      101.24     22.21 o 
  -6   3  13       89.32       92.68     47.85 o 
  -5   3  13       11.26       15.88     46.36 o 
  -4   3  13      691.86      562.15     41.82 o 
  -3   3  13      616.88      549.52     38.23 o 
  -2   3  13       56.58       65.46     30.97 o 
  -1   3  13       77.44      153.98     29.60 o 
   0   3  13      228.37      275.87     63.09 o 
   2   3  13      101.73        0.00     40.11 o 
   3   3  13      341.78      306.18     43.77 o 
  -7   4  13       22.85        0.00     53.01 o 
  -6   4  13      222.48      331.73     48.98 o 
  -5   4  13       50.29      103.79     48.00 o 
  -4   4  13       12.36      284.21    123.06 o 
  -3   4  13        5.69        0.00     31.56 o 
  -2   4  13     1324.16     1233.46     41.11 o 
  -1   4  13       30.10       68.33     31.43 o 
   0   4  13       58.98       82.25    137.51 o 
   1   4  13       22.37       21.55     15.51 o 
   2   4  13      150.41      255.13     40.80 o 
   3   4  13      685.39      600.09     46.69 o 
  -6   5  13        0.91        0.00     46.82 o 
  -5   5  13      296.04      328.44     48.75 o 
  -4   5  13      377.01      432.20     35.45 o 
  -3   5  13       93.92       89.11     16.92 o 
  -2   5  13       69.59      104.69     31.31 o 
  -1   5  13       17.59        4.98     29.67 o 
   0   5  13      250.90      287.46     43.86 o 
   1   5  13      505.21      582.64     48.88 o 
   2   5  13      203.24      198.09     15.94 o 
  -6   6  13        4.68        0.00     50.35 o 
  -5   6  13      578.30      685.28     53.25 o 
  -4   6  13      347.92      406.57     35.15 o 
  -3   6  13       79.22      108.32     33.02 o 
  -2   6  13       65.45        0.00    132.95 o 
  -1   6  13       48.23       79.60     31.95 o 
   0   6  13      196.48      275.22    318.43 o 
   1   6  13      404.16      408.72      7.56 o 
  -5   7  13       50.07       53.91     21.11 o 
  -4   7  13       11.34       12.41     16.18 o 
  -2   7  13       96.50       80.38     35.75 o 
  -1   7  13      860.10      671.79     38.08 o 
   0   7  13      134.99       56.65     47.47 o 
  -1 -10  14       25.88       65.17     52.67 o 
   0 -10  14       16.00        0.00     96.67 o 
   1 -10  14      135.62      139.44     16.04 o 
  -3  -9  14       20.15       53.59     45.16 o 
  -2  -9  14      118.26       68.26     44.77 o 
  -1  -9  14      629.79      543.64     55.14 o 
   0  -9  14      235.42      227.71      8.18 o 
   1  -9  14        3.22        0.00     39.23 o 
   2  -9  14        5.71       85.36     39.11 o 
   3  -9  14      351.22      421.29     39.42 o 
  -4  -8  14       36.98       35.85     15.51 o 
  -3  -8  14       15.59       16.32     15.09 o 
  -2  -8  14      212.49      308.60     45.80 o 
  -1  -8  14      400.42      251.94     54.12 o 
   0  -8  14      276.37      211.47     91.17 o 
   1  -8  14       18.68       16.99     16.66 o 
   2  -8  14       10.68        7.82     16.86 o 
   3  -8  14      226.69      487.08    136.31 o 
  -4  -7  14      137.68      123.04     44.02 o 
  -3  -7  14      399.19      386.55     44.61 o 
  -2  -7  14     1039.22      975.05     52.77 o 
  -1  -7  14      706.93      560.77     52.04 o 
   0  -7  14       87.47       60.24     38.11 o 
   1  -7  14       53.42        0.00     33.99 o 
   3  -7  14      752.66      732.19     42.10 o 
   4  -7  14       11.96        0.00    143.95 o 
  -5  -6  14        0.98        0.99     24.27 o 
  -4  -6  14      126.07      128.74     41.37 o 
  -3  -6  14      612.29      698.83     46.73 o 
  -1  -6  14      239.23      338.94     48.03 o 
   0  -6  14       31.84       25.93     36.69 o 
   1  -6  14      293.90      342.89     36.41 o 
   2  -6  14      136.77      137.51     16.30 o 
   3  -6  14      657.73      630.16     38.73 o 
   4  -6  14        7.42       62.69    134.46 o 
  -6  -5  14       28.73       91.49     61.98 o 
  -5  -5  14       30.22       30.87     22.59 o 
  -4  -5  14      986.55      981.25     47.31 o 
  -3  -5  14       58.71      365.09    158.59 o 
  -2  -5  14      109.58      109.82     16.93 o 
  -1  -5  14       23.05        0.00     46.85 o 
   0  -5  14      264.46      240.99     36.74 o 
   1  -5  14       29.42       29.04     15.73 o 
   2  -5  14       11.06       10.45     17.08 o 
   3  -5  14      667.60      596.76     38.98 o 
   4  -5  14       78.59      153.49     40.42 o 
  -6  -4  14      359.38      286.07     61.22 o 
  -5  -4  14        6.71       79.09     54.70 o 
  -4  -4  14      158.37      115.11     39.55 o 
  -3  -4  14       79.49       80.55     15.82 o 
  -2  -4  14      141.51      174.89     39.78 o 
  -1  -4  14       67.48       52.76     45.81 o 
   0  -4  14      384.79      425.57     42.81 o 
   1  -4  14      548.96      609.45     39.04 o 
   2  -4  14       28.98      208.28    127.19 o 
   3  -4  14        3.61      198.95    125.90 o 
   4  -4  14      628.07      711.77     44.01 o 
  -6  -3  14       47.25       92.80     57.60 o 
  -5  -3  14      222.84      239.51     51.89 o 
  -4  -3  14      885.63      812.83     45.39 o 
  -3  -3  14        1.13       28.49     35.24 o 
  -2  -3  14      131.27      139.20     38.71 o 
  -1  -3  14        6.56       79.93     37.25 o 
   0  -3  14     1502.20     1430.54    184.21 o 
   1  -3  14      378.70      450.95     37.74 o 
   2  -3  14       12.50       13.57     15.66 o 
   3  -3  14       56.45        0.00     35.94 o 
   4  -3  14       13.38        0.00     41.40 o 
  -7  -2  14       81.02       78.95     21.79 o 
  -6  -2  14      459.62      492.03     59.54 o 
  -5  -2  14      169.31      175.01     22.00 o 
  -4  -2  14       17.29        1.94    127.43 o 
  -3  -2  14        6.15       82.96     38.02 o 
  -2  -2  14      913.98      923.48     43.66 o 
  -1  -2  14       44.64       72.03     38.87 o 
   0  -2  14      157.64      227.92     33.69 o 
   1  -2  14       39.86       38.44     16.63 o 
   2  -2  14      466.91      453.65     37.20 o 
   3  -2  14      322.07      327.19      6.89 o 
   4  -2  14       95.13       97.82     16.26 o 
  -7  -1  14      473.04      578.02     66.14 o 
  -6  -1  14       26.02       53.35     53.88 o 
  -5  -1  14      139.22      185.83     51.41 o 
  -4  -1  14       84.10       82.08     15.79 o 
  -3  -1  14      738.66      744.76      9.96 o 
  -2  -1  14      320.23      397.80     37.36 o 
  -1  -1  14      857.00      863.52     39.86 o 
   0  -1  14      179.98      224.71     34.24 o 
   1  -1  14       27.97       28.32     15.31 o 
   2  -1  14       14.48       18.52     33.86 o 
   3  -1  14      887.93      881.41     11.80 o 
   4  -1  14       54.21      155.53     39.49 o 
  -7   0  14       11.35        9.89     21.86 o 
  -6   0  14       60.41      113.79     51.53 o 
  -5   0  14      493.67      468.52     50.73 o 
  -4   0  14      114.65      188.93     37.25 o 
  -3   0  14      107.12      109.61     16.51 o 
  -2   0  14      364.70      363.62     38.02 o 
  -1   0  14      108.02      162.93     33.56 o 
   0   0  14      150.90      113.51     45.16 o 
   1   0  14      331.16      302.60     36.47 o 
   2   0  14      560.16      607.72     41.28 o 
   3   0  14      523.89      512.84      8.36 o 
   4   0  14       64.96      143.28     38.73 o 
  -7   1  14      491.48      665.25     61.43 o 
  -6   1  14       54.03       50.10     22.37 o 
  -5   1  14        8.14        0.00    182.13 o 
  -4   1  14      403.94      448.17     38.18 o 
  -3   1  14      382.42      390.57      7.85 o 
  -2   1  14        7.53        0.00     32.60 o 
   0   1  14       14.16        0.00     64.34 o 
   1   1  14      433.19      434.14     42.64 o 
   2   1  14       19.89       20.70     15.90 o 
   3   1  14      549.02      560.10     41.06 o 
  -7   2  14        3.10       70.90     56.37 o 
  -6   2  14       43.06      174.49    186.17 o 
  -5   2  14      277.24      287.32     51.03 o 
  -4   2  14       46.97       62.32     37.24 o 
  -3   2  14       56.80       54.13     15.98 o 
  -2   2  14       19.08       18.18     16.35 o 
  -1   2  14      224.83       92.34    124.24 o 
   0   2  14      299.00      302.58    144.12 o 
   1   2  14      658.29      589.97     44.63 o 
   2   2  14      117.02      134.30     38.43 o 
   3   2  14       33.82        2.92     39.07 o 
  -6   3  14       96.96        8.47     51.33 o 
  -5   3  14      265.07      175.70     53.77 o 
  -4   3  14      168.84      160.55     16.77 o 
  -3   3  14       29.71       50.72     33.19 o 
  -2   3  14        0.79        0.00     34.09 o 
  -1   3  14        2.02        2.62     15.09 o 
   0   3  14     1831.11     1692.29     63.22 o 
   1   3  14      733.29      798.85     51.83 o 
   2   3  14      174.78      140.92     42.19 o 
   3   3  14       18.47        0.00     41.95 o 
  -6   4  14      392.05      260.74     52.68 o 
  -5   4  14       20.89       75.74     48.84 o 
  -4   4  14        4.55        4.21     15.34 o 
  -3   4  14       11.91       71.90     33.43 o 
  -2   4  14      744.17      855.40     39.90 o 
  -1   4  14        5.56        0.00    121.40 o 
   0   4  14      125.18      118.45     23.99 o 
   1   4  14       32.69       33.19     15.97 o 
   2   4  14      220.56      223.53     41.40 o 
  -6   5  14        2.37      291.20    183.96 o 
  -5   5  14        2.30        0.00     47.42 o 
  -4   5  14      139.96      104.47     35.81 o 
  -3   5  14       37.74       68.37     33.14 o 
  -2   5  14       80.76       64.25    131.64 o 
  -1   5  14      130.39        0.00    118.10 o 
   0   5  14      926.22      988.51     41.72 o 
   1   5  14       63.38       57.44     15.40 o 
  -5   6  14      302.67      365.29     51.65 o 
  -4   6  14        2.56        2.56     16.90 o 
  -3   6  14       27.68        0.00    137.07 o 
  -1   6  14       37.31      324.06    134.06 o 
   0   6  14       10.31        0.00     36.55 o 
  -1  -9  15       41.57        0.00    218.80 o 
   0  -9  15      143.91       12.94    307.00 o 
   1  -9  15       85.80       83.39     16.67 o 
  -3  -8  15      418.97      400.15     49.96 o 
  -2  -8  15      119.21       38.92     45.97 o 
  -1  -8  15      629.47      612.84     59.14 o 
   0  -8  15      372.14      294.17     79.55 o 
   1  -8  15      175.81      245.56     38.85 o 
   2  -8  15       24.35      399.19    149.86 o 
  -4  -7  15        6.82       27.52     46.64 o 
  -3  -7  15      159.28      151.60     16.38 o 
  -2  -7  15       58.68      139.12     46.73 o 
  -1  -7  15      128.63      127.26     17.00 o 
   0  -7  15       11.30        0.00     51.15 o 
   1  -7  15       72.52       78.83     16.61 o 
   2  -7  15       31.10       40.32     37.68 o 
   3  -7  15       33.04        0.00     36.35 o 
  -4  -6  15       90.06        0.00     43.36 o 
  -3  -6  15      242.07      167.90     43.35 o 
  -2  -6  15        8.45        8.83     15.21 o 
  -1  -6  15      729.47      781.03     54.01 o 
   0  -6  15      622.41      648.61    117.38 o 
   1  -6  15       19.34       79.79     37.11 o 
   2  -6  15      160.13       29.91    145.92 o 
   3  -6  15       33.93       35.50     16.15 o 
  -5  -5  15      462.63      431.13     60.71 o 
  -4  -5  15      156.75      194.78     43.29 o 
  -3  -5  15       21.68        0.00     40.45 o 
  -2  -5  15      680.00      661.07     48.09 o 
  -1  -5  15      221.28      219.88      5.91 o 
   0  -5  15      100.61      156.13     94.28 o 
   1  -5  15       15.89       15.59     15.63 o 
   2  -5  15       90.79       14.05    131.95 o 
   3  -5  15      287.56      293.07     38.50 o 
  -5  -4  15        8.70       56.89     56.89 o 
  -4  -4  15      288.43      300.83     41.53 o 
  -3  -4  15      334.93      318.08     43.78 o 
  -2  -4  15      717.47      664.55     48.44 o 
  -1  -4  15       14.54       75.78     43.64 o 
   0  -4  15      110.73      108.45     15.55 o 
   1  -4  15       81.96      262.46    137.01 o 
   2  -4  15       82.71       35.78     35.73 o 
   3  -4  15       63.12       69.40     38.04 o 
   4  -4  15       99.13       84.03     41.98 o 
  -6  -3  15        3.36        0.00     61.02 o 
  -5  -3  15       40.79        0.00     54.49 o 
  -4  -3  15       72.58       31.02     40.11 o 
  -3  -3  15       71.87       62.83     40.30 o 
  -2  -3  15       19.61        0.00     39.33 o 
  -1  -3  15        0.48        0.00    165.38 o 
   0  -3  15      809.89      778.07     40.81 o 
   1  -3  15       72.42       44.28     36.66 o 
   2  -3  15     1036.19     1038.75     41.02 o 
   3  -3  15      791.02      677.16     42.18 o 
   4  -3  15       31.00        8.81     42.03 o 
  -6  -2  15      121.17      119.21     22.62 o 
  -5  -2  15      155.34      152.70     22.79 o 
  -4  -2  15      101.46       99.47     15.72 o 
  -3  -2  15      640.78      653.63     45.24 o 
  -2  -2  15      343.35      363.40     39.75 o 
  -1  -2  15      423.74      404.70     43.65 o 
   0  -2  15        2.72       16.82     46.11 o 
   1  -2  15      707.23      810.22     41.03 o 
   2  -2  15      684.37      788.55     43.35 o 
   3  -2  15       77.63       77.46     15.25 o 
  -6  -1  15        0.98        0.00     55.50 o 
  -5  -1  15      165.93      231.39     52.46 o 
  -4  -1  15       49.67       22.97     38.09 o 
  -3  -1  15      468.40      461.96      8.35 o 
  -2  -1  15      134.84       65.38     37.84 o 
  -1  -1  15      184.56      208.22     40.18 o 
   0  -1  15      393.59      432.82     37.32 o 
   1  -1  15       13.20       13.47     15.66 o 
   2  -1  15      146.52      114.68     40.05 o 
   3  -1  15       54.03       57.42     16.75 o 
  -6   0  15       27.27       24.18     54.87 o 
  -5   0  15      489.50      585.58     55.05 o 
  -4   0  15      107.64       21.55     37.96 o 
  -3   0  15      616.51      613.99      9.90 o 
  -2   0  15       94.19       98.49     37.71 o 
  -1   0  15      924.45      921.70     43.78 o 
   0   0  15      300.77      301.04     77.51 o 
   1   0  15      173.88      251.43     38.23 o 
   2   0  15      280.01      179.94     39.48 o 
   3   0  15       33.65       33.28     15.87 o 
  -6   1  15      128.54      107.27     54.79 o 
  -5   1  15       30.90        0.00     50.79 o 
  -4   1  15       41.18       12.94     39.98 o 
  -3   1  15      474.09      470.91      8.90 o 
  -2   1  15      324.83      387.61     36.39 o 
  -1   1  15      716.01      790.68     40.04 o 
   0   1  15      176.48      161.06     83.16 o 
   1   1  15       81.91        0.00     42.90 o 
   2   1  15       96.69      174.57     39.97 o 
   3   1  15      165.11      106.60     41.21 o 
  -6   2  15       79.17       43.45     52.99 o 
  -5   2  15      150.30      203.35     53.56 o 
  -4   2  15      379.97      415.21     42.17 o 
  -3   2  15      176.50      145.47     36.70 o 
  -2   2  15      234.60        0.00    145.22 o 
  -1   2  15      705.49      706.91     10.44 o 
   0   2  15      224.95      169.12     51.02 o 
   1   2  15       12.58       11.43     16.34 o 
   2   2  15        1.90        2.60     17.59 o 
  -6   3  15        7.24       50.10     51.08 o 
  -5   3  15       36.88       40.02     21.47 o 
  -4   3  15       88.95      187.54    147.82 o 
  -3   3  15      447.11      432.26     36.84 o 
  -2   3  15       77.51      109.68     35.08 o 
  -1   3  15        2.72      217.13    134.21 o 
   0   3  15      311.71      303.48     87.26 o 
   1   3  15      253.40      353.81     46.59 o 
  -5   4  15        7.78        5.74     21.91 o 
  -4   4  15      409.03      376.41     39.48 o 
  -3   4  15      379.13      502.10     36.59 o 
  -2   4  15      345.99      359.20     38.89 o 
  -1   4  15      121.88      126.33     33.49 o 
   0   4  15        0.22       48.89     35.74 o 
   1   4  15       86.36       14.42     44.70 o 
  -4   5  15        4.48        4.53     16.37 o 
  -3   5  15       12.34        0.00    134.73 o 
  -2   5  15      295.92      398.44     39.00 o 
  -1   5  15      200.96      158.18     33.88 o 
  -1  -8  16       17.29      321.26    215.85 o 
   0  -8  16      153.92      166.80    109.69 o 
  -3  -7  16      597.90      586.73     48.24 o 
  -2  -7  16       11.75       47.10     50.99 o 
  -1  -7  16      243.92      247.42     52.22 o 
   0  -7  16       26.85        4.97    100.93 o 
   1  -7  16      251.82      291.66     38.65 o 
  -3  -6  16      381.36      496.56     47.17 o 
  -2  -6  16        1.16        1.17     16.13 o 
  -1  -6  16      426.94      373.99     56.69 o 
   0  -6  16       20.58      112.86     51.22 o 
   1  -6  16      428.84      405.73     39.72 o 
   2  -6  16      245.90      248.58     37.89 o 
  -4  -5  16      281.00      353.58     44.07 o 
  -3  -5  16       97.40      117.31     45.99 o 
  -2  -5  16       39.95      147.76     44.49 o 
  -1  -5  16       45.29        0.00     49.15 o 
   0  -5  16       53.79       58.15     62.71 o 
   1  -5  16      345.74      412.05     40.10 o 
   2  -5  16       15.18        0.00     37.42 o 
  -5  -4  16       35.24        9.65     59.25 o 
  -4  -4  16      139.84      140.26     15.66 o 
  -3  -4  16      228.28      281.16     44.66 o 
  -2  -4  16       98.97      130.44     43.73 o 
  -1  -4  16      512.23      634.90     52.03 o 
   0  -4  16      329.52      306.05     58.22 o 
   1  -4  16      178.56      225.45     40.90 o 
   3  -4  16      195.61      196.94     16.89 o 
  -5  -3  16        7.87        1.87     56.43 o 
  -4  -3  16      277.98      317.17     42.43 o 
  -3  -3  16        0.30        0.45     18.15 o 
  -2  -3  16      573.50      623.71     45.37 o 
  -1  -3  16      259.07      194.65     45.80 o 
   0  -3  16      231.98      272.53     39.44 o 
   1  -3  16        0.77       88.86     37.73 o 
   2  -3  16        0.16       28.63     37.13 o 
   3  -3  16        1.06        0.00    143.94 o 
  -5  -2  16        0.42        0.12     24.24 o 
  -4  -2  16      172.69      169.76     15.59 o 
  -3  -2  16      334.15      359.49     43.46 o 
  -2  -2  16      321.29      328.07      6.76 o 
  -1  -2  16      115.84      114.99     15.41 o 
   0  -2  16        0.37        0.00    321.53 o 
   1  -2  16      243.05      232.22     41.04 o 
   2  -2  16       54.94      187.72    151.12 o 
  -5  -1  16       55.91       52.52     55.95 o 
  -4  -1  16        2.68        3.04     15.96 o 
  -3  -1  16       27.44       28.88     16.30 o 
  -2  -1  16      324.19      361.15     44.68 o 
  -1  -1  16      166.18      165.30     39.30 o 
   0  -1  16      465.85      453.44    114.91 o 
   1  -1  16        0.75        0.40     16.22 o 
   2  -1  16        0.83        6.90     37.87 o 
  -5   0  16      411.80      315.53     58.05 o 
  -4   0  16      545.13      633.26     43.10 o 
  -3   0  16      233.28      236.98      6.09 o 
  -2   0  16        2.30       33.68     37.48 o 
  -1   0  16      229.69      225.60      6.17 o 
   0   0  16       36.89        3.89     36.99 o 
   1   0  16      414.26      446.88     41.41 o 
   2   0  16       80.63       84.59     16.02 o 
  -5   1  16        2.16        0.00    195.47 o 
  -4   1  16      178.97      174.84     15.69 o 
  -3   1  16      384.54      388.37      7.57 o 
  -2   1  16        1.95        0.00    147.11 o 
  -1   1  16      147.00      125.69     37.23 o 
   0   1  16        5.77        4.96     17.96 o 
   1   1  16      478.14      454.08     46.80 o 
   2   1  16       61.41       57.00     15.75 o 
  -5   2  16       86.79       78.54     55.85 o 
  -4   2  16        9.13       73.43     40.74 o 
  -3   2  16       57.71        0.00     36.79 o 
  -2   2  16       23.43       24.18     15.82 o 
   0   2  16       89.78      117.84     45.61 o 
   1   2  16      216.49      277.80     46.93 o 
  -4   3  16      181.88      339.67    153.40 o 
  -3   3  16       49.03      114.54    149.41 o 
  -2   3  16       15.09       60.36     36.71 o 
  -1   3  16        2.20      125.73    140.64 o 
   0   3  16      165.60      195.97     38.20 o 
  -3   4  16       12.33       12.48     16.88 o 
  -2   4  16      184.84      169.03     38.94 o 
  -1   4  16      315.10      344.94     40.03 o 
  -2  -6  17       61.71      168.91     49.14 o 
  -1  -6  17       59.77       59.95     16.11 o 
  -3  -5  17      257.31      406.53     47.37 o 
  -2  -5  17       47.07       76.34     45.44 o 
  -1  -5  17      220.39      173.97     52.23 o 
   0  -5  17      150.82      126.05     41.05 o 
   1  -5  17       65.85       64.60     39.71 o 
  -3  -4  17        5.63       18.15     43.17 o 
  -2  -4  17      407.78      349.04     47.61 o 
  -1  -4  17        7.79      108.53     50.58 o 
   0  -4  17      127.86      179.39     40.03 o 
   1  -4  17        1.08        0.00     41.63 o 
  -4  -3  17      139.37      247.79     45.97 o 
  -3  -3  17        1.62       32.95     44.15 o 
  -2  -3  17       12.61        0.00    153.90 o 
  -1  -3  17       13.93       63.78     47.15 o 
   0  -3  17      357.21      426.79    107.53 o 
   1  -3  17      351.14      265.70     43.91 o 
  -4  -2  17      224.90      224.35      5.73 o 
  -3  -2  17       17.30      126.60     42.93 o 
  -2  -2  17      241.27      249.39      5.92 o 
  -1  -2  17        3.54       23.83    173.41 o 
   0  -2  17      333.18      316.20     41.74 o 
   1  -2  17       18.38       17.85     15.68 o 
  -4  -1  17      476.87      570.55     45.22 o 
  -3  -1  17       49.20       50.59     15.66 o 
  -2  -1  17      501.12      533.01     45.85 o 
  -1  -1  17      186.59      189.75     15.85 o 
   0  -1  17      947.67      878.70     44.26 o 
   1  -1  17       12.17        0.00     39.63 o 
  -4   0  17       23.70       25.00     14.94 o 
  -3   0  17      119.33      116.46     15.84 o 
  -2   0  17       15.03       79.42     41.46 o 
  -1   0  17       77.26      137.20     39.47 o 
   0   0  17       17.47      212.57    120.99 o 
   1   0  17        5.62        5.58     15.13 o 
  -3   1  17      229.54      227.17      5.84 o 
  -1   1  17       38.07       35.21     16.30 o 
   0   1  17       59.81      169.47    157.73 o 
  -3   2  17       89.31       80.69     15.61 o 
  -2   2  17      254.81      251.90      5.88 o 
  -1   2  17       65.17       87.36     37.62 o 
  -2  -2  18      363.09      371.75     47.66 o 
                                                 
